# Supplementary material for: MRM-DIFF: data processing strategy for differential analysis in large scale MRM-based lipidomics studies
Source: Front Genet. 2015 Jan 30;5:471. doi: 10.3389/fgene.2014.00471 (PMC4311682; doi:10.3389/fgene.2014.00471)
Supplement: Supplementary file 1 [file Table1.XLSX]

## Sheet: Table S1
	Table S1 Candidates for lysoPCs and PCs in human serum.
		lysoPC or PC	Molecular formula	Exact mass (u)	Positive ion	Negative ion	Lipid detcted in human plasma or serum
					(M+H)+	(M+CH3COO)-	In the previous study (plasma)1	In the present study (serum)
	1	lysoPC 12:0	C20H42NO7P	439.27	440.278	498.283
	2	lysoPC 13:0	C21H44NO7P	453.286	454.293	512.299
	3	lysoPC 14:0	C22H46NO7P	467.301	468.309	526.314		○
	4	lysoPC 15:0	C23H48NO7P	481.317	482.325	540.33		○
	5	lysoPC 15:1	C23H46NO7P	479.32	480.32	538.33		○
	6	lysoPC 16:0	C24H50NO7P	495.332	496.34	554.346	○	○
	7	lysoPC 16:1	C24H48NO7P	493.317	494.325	552.33	○	○
	8	lysoPC 17:0	C25H52NO7P	509.348	510.356	568.361		○
	9	lysoPC 17:1	C25H50NO7P	507.332	508.34	566.346		○
	10	lysoPC 18:0	C26H54NO7P	523.364	524.372	582.377	○	○
	11	lysoPC 18:1	C26H52NO7P	521.348	522.356	580.361	○	○
	12	lysoPC 18:2	C26H50NO7P	519.332	520.34	578.346	○	○
	13	lysoPC 18:3	C26H48NO7P	517.317	518.325	576.33		○
	14	lysoPC 18:4	C26H46NO7P	515.301	516.309	574.314
	15	lysoPC 19:0	C27H56NO7P	537.379	538.387	596.393		○
	16	lysoPC 20:0	C28H58NO7P	551.395	552.403	610.408		○
	17	lysoPC 20:1	C28H56NO7P	549.379	550.387	608.393		○
	18	lysoPC 20:2	C28H54NO7P	547.364	548.372	606.377		○
	19	lysoPC 20:3	C28H52NO7P	545.348	546.356	604.361	○	○
	20	lysoPC 20:4	C28H50NO7P	543.332	544.34	602.346	○	○
	21	lysoPC 20:5	C28H48NO7P	541.317	542.325	600.33		○
	22	lysoPC 21:0	C29H60NO7P	565.411	566.419	624.424
	23	lysoPC 22:0	C30H62NO7P	579.426	580.434	638.44		○
	24	lysoPC 22:1	C30H60NO7P	577.411	578.419	636.424
	25	lysoPC 22:2	C30H58NO7P	575.395	576.403	634.408
	26	lysoPC 22:3	C30H56NO7P	573.379	574.387	632.393
	27	lysoPC 22:4	C30H54NO7P	571.364	572.372	630.377		○
	28	lysoPC 22:5	C30H52NO7P	569.348	570.356	628.361	○
	29	lysoPC 22:6	C30H50NO7P	567.332	568.34	626.346	○	○
	30	lysoPC 23:0	C31H64NO7P	593.442	594.45	652.455
	31	lysoPC 24:0	C32H66NO7P	607.458	608.466	666.471
	32	lysoPC 24:1	C32H64NO7P	605.442	606.45	664.455
	33	lysoPC 25:0	C33H68NO7P	621.473	622.481	680.487
	34	lysoPC 26:0	C34H70NO7P	635.489	636.497	694.502
	35	lysoPC 27:0	C35H72NO7P	649.505	650.512	708.518
	36	lysoPC 28:0	C36H74NO7P	663.52	664.528	722.534
	37	lysoPC 16:0e	C24H52NO6P	481.353	482.361	540.367	○	○
	38	lysoPC 18:0e	C26H56NO6P	509.385	510.392	568.398	○
	39	lysoPC 18:1e	C26H54NO6P	507.369	508.377	566.382
	40	lysoPC 18:2e	C26H52NO6P	505.353	506.361	564.367
	41	lysoPC 20:0e	C28H60NO6P	537.416	538.424	596.429
	42	lysoPC 20:1e	C28H58NO6P	535.4	536.408	594.413
	43	lysoPC 16:0p	C24H50NO6P	479.338	480.345	538.351	○	○
	44	lysoPC 18:0p	C26H54NO6P	507.369	508.377	566.382		○
	45	lysoPC 18:1p	C26H52NO6P	505.353	506.361	564.367
	46	lysoPC 18:2p	C26H50NO6P	503.338	504.345	562.351
	47	lysoPC 20:0p	C28H58NO6P	535.4	536.408	594.413
	48	lysoPC 20:1p	C28H56NO6P	533.385	534.392	592.398
	IS	PC 24:0 (IS)	C32H64NO8P	621.437	622.445	680.45
	49	PC 30:0	C38H76NO8P	705.531	706.539	764.544		○
	50	PC 30:1	C38H74NO8P	703.515	704.523	762.529		○
	51	PC 31:0	C39H78NO8P	719.547	720.554	778.56		○
	52	PC 31:1	C39H76NO8P	717.531	718.539	776.544		○
	53	PC 32:0	C40H80NO8P	733.562	734.57	792.575	○	○
	54	PC 32:1	C40H78NO8P	731.547	732.554	790.56	○	○
	55	PC 32:2	C40H76NO8P	729.531	730.539	788.544	○	○
	56	PC 33:0	C41H82NO8P	747.578	748.586	806.591		○
	57	PC 33:1	C41H80NO8P	745.562	746.57	804.575		○
	58	PC 33:2	C41H78NO8P	743.547	744.554	802.56		○
	59	PC 34:0	C42H84NO8P	761.593	762.601	820.607	○	○
	60	PC 34:1	C42H82NO8P	759.578	760.586	818.591	○	○
	61	PC 34:2	C42H80NO8P	757.562	758.57	816.575	○	○
	62	PC 34:3	C42H78NO8P	755.547	756.554	814.56	○	○
	63	PC 34:4	C42H76NO8P	753.531	754.539	812.544		○
	64	PC 34:5	C42H74NO8P	751.515	752.523	810.529		○
	65	PC 35:0	C43H86NO8P	775.609	776.617	834.622
	66	PC 35:1	C43H84NO8P	773.593	774.601	832.607		○
	67	PC 35:2	C43H82NO8P	771.578	772.586	830.591		○
	68	PC 35:3	C43H80NO8P	769.562	770.57	828.575		○
	69	PC 35:4	C43H78NO8P	767.547	768.554	826.56		○
	70	PC 35:5	C43H76NO8P	765.531	766.539	824.544		○
	71	PC 36:0	C44H88NO8P	789.625	790.633	848.638	○	○
	72	PC 36:1	C44H86NO8P	787.609	788.617	846.622	○	○
	73	PC 36:2	C44H84NO8P	785.593	786.601	844.607	○	○
	74	PC 36:3	C44H82NO8P	783.578	784.586	842.591	○	○
	75	PC 36:4	C44H80NO8P	781.562	782.57	840.575	○	○
	76	PC 36:5	C44H78NO8P	779.547	780.554	838.56	○	○
	77	PC 36:6	C44H76NO8P	777.531	778.539	836.544		○
	78	PC 37:0	C45H90NO8P	803.64	804.648	862.654
	79	PC 37:1	C45H88NO8P	801.625	802.633	860.638		○
	80	PC 37:2	C45H86NO8P	799.609	800.617	858.622
	81	PC 37:3	C45H84NO8P	797.593	798.601	856.607		○
	82	PC 37:4	C45H82NO8P	795.578	796.586	854.591		○
	83	PC 37:5	C45H80NO8P	793.562	794.57	852.575		○
	84	PC 37:6	C45H78NO8P	791.547	792.554	850.56		○
	85	PC 38:0	C46H92NO8P	817.656	818.664	876.669
	86	PC 38:1	C46H90NO8P	815.64	816.648	874.654		○
	87	PC 38:2	C46H88NO8P	813.625	814.633	872.638	○	○
	88	PC 38:3	C46H86NO8P	811.609	812.617	870.622		○
	89	PC 38:4	C46H84NO8P	809.593	810.601	868.607	○	○
	90	PC 38:5	C46H82NO8P	807.578	808.586	866.591	○	○
	91	PC 38:6	C46H80NO8P	805.562	806.57	864.575	○	○
	92	PC 38:7	C46H78NO8P	803.547	804.554	862.56		○
	93	PC 39:0	C47H94NO8P	831.672	832.68	890.685
	94	PC 39:1	C47H92NO8P	829.656	830.664	888.669
	95	PC 39:2	C47H90NO8P	827.64	828.648	886.654
	96	PC 39:3	C47H88NO8P	825.625	826.633	884.638		○
	97	PC 39:4	C47H86NO8P	823.609	824.617	882.622
	98	PC 39:5	C47H84NO8P	821.593	822.601	880.607
	99	PC 39:6	C47H82NO8P	819.578	820.586	878.591		○
	100	PC 39:7	C47H80NO8P	817.562	818.57	876.575		○
	101	PC 40:0	C48H96NO8P	845.687	846.695	904.701
	102	PC 40:1	C48H94NO8P	843.672	844.68	902.685		○
	103	PC 40:2	C48H92NO8P	841.656	842.664	900.669	○
	104	PC 40:3	C48H90NO8P	839.64	840.648	898.654
	105	PC 40:4	C48H88NO8P	837.625	838.633	896.638	○	○
	106	PC 40:5	C48H86NO8P	835.609	836.617	894.622	○	○
	107	PC 40:6	C48H84NO8P	833.593	834.601	892.607	○	○
	108	PC 40:7	C48H82NO8P	831.578	832.586	890.591	○	○
	109	PC 40:8	C48H80NO8P	829.562	830.57	888.575	○	○
	110	PC 41:0	C49H98NO8P	859.703	860.711	918.716
	111	PC 41:1	C49H96NO8P	857.687	858.695	916.701
	112	PC 41:2	C49H94NO8P	855.672	856.68	914.685
	113	PC 41:3	C49H92NO8P	853.656	854.664	912.669
	114	PC 41:4	C49H90NO8P	851.64	852.648	910.654
	115	PC 41:5	C49H88NO8P	849.625	850.633	908.638
	116	PC 41:6	C49H86NO8P	847.609	848.617	906.622		○
	117	PC 42:0	C50H100NO8P	873.719	874.726	932.732
	118	PC 42:1	C50H98NO8P	871.703	872.711	930.716
	119	PC 42:2	C50H96NO8P	869.687	870.695	928.701
	120	PC 42:3	C50H94NO8P	867.672	868.68	926.685
	121	PC 42:4	C50H92NO8P	865.656	866.664	924.669
	122	PC 42:5	C50H90NO8P	863.64	864.648	922.654
	123	PC 42:6	C50H88NO8P	861.625	862.633	920.638
	124	PC 42:7	C50H86NO8P	859.609	860.617	918.622
	125	PC 42:8	C50H84NO8P	857.593	858.601	916.607
	126	PC 30:0e	C38H78NO7P	691.552	692.559	750.565
	127	PC 30:1e	C38H76NO7P	689.536	690.544	748.549
	128	PC 31:0e	C39H80NO7P	705.567	706.575	764.581
	129	PC 31:1e	C39H78NO7P	703.552	704.559	762.565
	130	PC 32:0e	C40H82NO7P	719.583	720.591	778.596		○
	131	PC 32:1e	C40H80NO7P	717.567	718.575	776.581
	132	PC 32:2e	C40H78NO7P	715.552	716.559	774.565
	133	PC 33:0e	C41H84NO7P	733.599	734.606	792.612
	134	PC 33:1e	C41H82NO7P	731.583	732.591	790.596
	135	PC 33:2e	C41H80NO7P	729.567	730.575	788.581
	136	PC 34:0e	C42H86NO7P	747.614	748.622	806.627		○
	137	PC 34:1e	C42H84NO7P	745.599	746.606	804.612	○	○
	138	PC 34:2e	C42H82NO7P	743.583	744.591	802.596	○	○
	139	PC 34:3e	C42H80NO7P	741.567	742.575	800.581
	140	PC 34:4e	C42H78NO7P	739.552	740.559	798.565
	141	PC 34:5e	C42H76NO7P	737.536	738.544	796.549
	142	PC 35:0e	C43H88NO7P	761.63	762.638	820.643
	143	PC 35:1e	C43H86NO7P	759.614	760.622	818.627
	144	PC 35:2e	C43H84NO7P	757.599	758.606	816.612		○
	145	PC 35:3e	C43H82NO7P	755.583	756.591	814.596
	146	PC 35:4e	C43H80NO7P	753.567	754.575	812.581
	147	PC 35:5e	C43H78NO7P	751.552	752.559	810.565
	148	PC 36:0e	C44H90NO7P	775.645	776.653	834.659
	149	PC 36:1e	C44H88NO7P	773.63	774.638	832.643	○
	150	PC 36:2e	C44H86NO7P	771.614	772.622	830.627	○	○
	151	PC 36:3e	C44H84NO7P	769.599	770.606	828.612		○
	152	PC 36:4e	C44H82NO7P	767.583	768.591	826.596	○	○
	153	PC 36:5e	C44H80NO7P	765.567	766.575	824.581		○
	154	PC 36:6e	C44H78NO7P	763.552	764.559	822.565
	155	PC 37:0e	C45H92NO7P	789.661	790.669	848.674
	156	PC 37:1e	C45H90NO7P	787.645	788.653	846.659
	157	PC 37:2e	C45H88NO7P	785.63	786.638	844.643
	158	PC 37:3e	C45H86NO7P	783.614	784.622	842.627
	159	PC 37:4e	C45H84NO7P	781.599	782.606	840.612
	160	PC 37:5e	C45H82NO7P	779.583	780.591	838.596
	161	PC 37:6e	C45H80NO7P	777.567	778.575	836.581
	162	PC 38:0e	C46H94NO7P	803.677	804.685	862.69
	163	PC 38:1e	C46H92NO7P	801.661	802.669	860.674
	164	PC 38:2e	C46H90NO7P	799.645	800.653	858.659
	165	PC 38:3e	C46H88NO7P	797.63	798.638	856.643	○
	166	PC 38:4e	C46H86NO7P	795.614	796.622	854.627		○
	167	PC 38:5e	C46H84NO7P	793.599	794.606	852.612	○	○
	168	PC 38:6e	C46H82NO7P	791.583	792.591	850.596		○
	169	PC 38:7e	C46H80NO7P	789.567	790.575	848.581
	170	PC 39:0e	C47H96NO7P	817.692	818.7	876.706
	171	PC 39:1e	C47H94NO7P	815.677	816.685	874.69
	172	PC 39:2e	C47H92NO7P	813.661	814.669	872.674
	173	PC 39:3e	C47H90NO7P	811.645	812.653	870.659
	174	PC 39:4e	C47H88NO7P	809.63	810.638	868.643
	175	PC 39:5e	C47H86NO7P	807.614	808.622	866.627
	176	PC 39:6e	C47H84NO7P	805.599	806.606	864.612
	177	PC 39:7e	C47H82NO7P	803.583	804.591	862.596
	178	PC 40:0e	C48H98NO7P	831.708	832.716	890.721
	179	PC 40:1e	C48H96NO7P	829.692	830.7	888.706
	180	PC 40:2e	C48H94NO7P	827.677	828.685	886.69
	181	PC 40:3e	C48H92NO7P	825.661	826.669	884.674
	182	PC 40:4e	C48H90NO7P	823.645	824.653	882.659
	183	PC 40:5e	C48H88NO7P	821.63	822.638	880.643
	184	PC 40:6e	C48H86NO7P	819.614	820.622	878.627		○
	185	PC 40:7e	C48H84NO7P	817.599	818.606	876.612		○
	186	PC 40:8e	C48H82NO7P	815.583	816.591	874.596
	187	PC 41:0e	C49H100NO7P	845.724	846.732	904.737
	188	PC 41:1e	C49H98NO7P	843.708	844.716	902.721
	189	PC 41:2e	C49H96NO7P	841.692	842.7	900.706
	190	PC 41:3e	C49H94NO7P	839.677	840.685	898.69
	191	PC 41:4e	C49H92NO7P	837.661	838.669	896.674
	192	PC 41:5e	C49H90NO7P	835.645	836.653	894.659
	193	PC 41:6e	C49H88NO7P	833.63	834.638	892.643
	194	PC 42:0e	C50H102NO7P	859.739	860.747	918.753
	195	PC 42:1e	C50H100NO7P	857.724	858.732	916.737
	196	PC 42:2e	C50H98NO7P	855.708	856.716	914.721
	197	PC 42:3e	C50H96NO7P	853.692	854.7	912.706
	198	PC 42:4e	C50H94NO7P	851.677	852.685	910.69
	199	PC 42:5e	C50H92NO7P	849.661	850.669	908.674
	200	PC 42:6e	C50H90NO7P	847.645	848.653	906.659
	201	PC 42:7e	C50H88NO7P	845.63	846.638	904.643
	202	PC 42:8e	C50H86NO7P	843.614	844.622	902.627
	203	PC 30:0p	C38H76NO7P	689.536	690.544	748.549
	204	PC 30:1p	C38H74NO7P	687.52	688.528	746.534
	205	PC 31:0p	C39H78NO7P	703.552	704.559	762.565
	206	PC 31:1p	C39H76NO7P	701.536	702.544	760.549
	207	PC 32:0p	C40H80NO7P	717.567	718.575	776.581		○
	208	PC 32:1p	C40H78NO7P	715.552	716.559	774.565
	209	PC 32:2p	C40H76NO7P	713.536	714.544	772.549
	210	PC 33:0p	C41H82NO7P	731.583	732.591	790.596
	211	PC 33:1p	C41H80NO7P	729.567	730.575	788.581
	212	PC 33:2p	C41H78NO7P	727.552	728.559	786.565
	213	PC 34:0p	C42H84NO7P	745.599	746.606	804.612
	214	PC 34:1p	C42H82NO7P	743.583	744.591	802.596
	215	PC 34:2p	C42H80NO7P	741.567	742.575	800.581
	216	PC 34:3p	C42H78NO7P	739.552	740.559	798.565
	217	PC 34:4p	C42H76NO7P	737.536	738.544	796.549
	218	PC 34:5p	C42H74NO7P	735.52	736.528	794.534
	219	PC 35:0p	C43H86NO7P	759.614	760.622	818.627
	220	PC 35:1p	C43H84NO7P	757.599	758.606	816.612
	221	PC 35:2p	C43H82NO7P	755.583	756.591	814.596
	222	PC 35:3p	C43H80NO7P	753.567	754.575	812.581
	223	PC 35:4p	C43H78NO7P	751.552	752.559	810.565
	224	PC 35:5p	C43H76NO7P	749.536	750.544	808.549
	225	PC 36:0p	C44H88NO7P	773.63	774.638	832.643	○
	226	PC 36:1p	C44H86NO7P	771.614	772.622	830.627	○	○
	227	PC 36:2p	C44H84NO7P	769.599	770.606	828.612
	228	PC 36:3p	C44H82NO7P	767.583	768.591	826.596	○
	229	PC 36:4p	C44H80NO7P	765.567	766.575	824.581		○
	230	PC 36:5p	C44H78NO7P	763.552	764.559	822.565
	231	PC 36:6p	C44H76NO7P	761.536	762.544	820.549
	232	PC 37:0p	C45H90NO7P	787.645	788.653	846.659
	233	PC 37:1p	C45H88NO7P	785.63	786.638	844.643
	234	PC 37:2p	C45H86NO7P	783.614	784.622	842.627
	235	PC 37:3p	C45H84NO7P	781.599	782.606	840.612
	236	PC 37:4p	C45H82NO7P	779.583	780.591	838.596
	237	PC 37:5p	C45H80NO7P	777.567	778.575	836.581
	238	PC 37:6p	C45H78NO7P	775.552	776.559	834.565
	239	PC 38:0p	C46H92NO7P	801.661	802.669	860.674
	240	PC 38:1p	C46H90NO7P	799.645	800.653	858.659
	241	PC 38:2p	C46H88NO7P	797.63	798.638	856.643	○	○
	242	PC 38:3p	C46H86NO7P	795.614	796.622	854.627
	243	PC 38:4p	C46H84NO7P	793.599	794.606	852.612	○	○
	244	PC 38:5p	C46H82NO7P	791.583	792.591	850.596
	245	PC 38:6p	C46H80NO7P	789.567	790.575	848.581		○
	246	PC 38:7p	C46H78NO7P	787.552	788.559	846.565
	247	PC 39:0p	C47H94NO7P	815.677	816.685	874.69
	248	PC 39:1p	C47H92NO7P	813.661	814.669	872.674
	249	PC 39:2p	C47H90NO7P	811.645	812.653	870.659
	250	PC 39:3p	C47H88NO7P	809.63	810.638	868.643
	251	PC 39:4p	C47H86NO7P	807.614	808.622	866.627
	252	PC 39:5p	C47H84NO7P	805.599	806.606	864.612
	253	PC 39:6p	C47H82NO7P	803.583	804.591	862.596
	254	PC 39:7p	C47H80NO7P	801.567	802.575	860.581
	255	PC 40:0p	C48H96NO7P	829.692	830.7	888.706
	256	PC 40:1p	C48H94NO7P	827.677	828.685	886.69
	257	PC 40:2p	C48H92NO7P	825.661	826.669	884.674
	258	PC 40:3p	C48H90NO7P	823.645	824.653	882.659
	259	PC 40:4p	C48H88NO7P	821.63	822.638	880.643
	260	PC 40:5p	C48H86NO7P	819.614	820.622	878.627		○
	261	PC 40:6p	C48H84NO7P	817.599	818.606	876.612
	262	PC 40:7p	C48H82NO7P	815.583	816.591	874.596
	263	PC 40:8p	C48H80NO7P	813.567	814.575	872.581
	264	PC 41:0p	C49H98NO7P	843.708	844.716	902.721
	265	PC 41:1p	C49H96NO7P	841.692	842.7	900.706
	266	PC 41:2p	C49H94NO7P	839.677	840.685	898.69
	267	PC 41:3p	C49H92NO7P	837.661	838.669	896.674
	268	PC 41:4p	C49H90NO7P	835.645	836.653	894.659
	269	PC 41:5p	C49H88NO7P	833.63	834.638	892.643
	270	PC 41:6p	C49H86NO7P	831.614	832.622	890.627
	271	PC 42:0p	C50H100NO7P	857.724	858.732	916.737
	272	PC 42:1p	C50H98NO7P	855.708	856.716	914.721
	273	PC 42:2p	C50H96NO7P	853.692	854.7	912.706
	274	PC 42:3p	C50H94NO7P	851.677	852.685	910.69
	275	PC 42:4p	C50H92NO7P	849.661	850.669	908.674
	276	PC 42:5p	C50H90NO7P	847.645	848.653	906.659
	277	PC 42:6p	C50H88NO7P	845.63	846.638	904.643
	278	PC 42:7p	C50H86NO7P	843.614	844.622	902.627
	279	PC 42:8p	C50H84NO7P	841.599	842.606	900.612
	Ether-linked isobaric species of plasmanyl (e) and plasmenyl (p) analogues of glycerophospholipids.
	1 Information was obtained from the refrence (Quehenberger et al., 2010).
