# Supplementary material for: MRM-DIFF: data processing strategy for differential analysis in large scale MRM-based lipidomics studies
Source: Front Genet. 2015 Jan 30;5:471. doi: 10.3389/fgene.2014.00471 (PMC4311682; doi:10.3389/fgene.2014.00471)
Supplement: Supplementary file 2 [file Table2.XLSX]

## Sheet: Table S2
	Table S2 Candidates for lysoPEs and PEs in human serum.
		lyso PE or PE	Molecular formula	Exact mass (u)	Positive ion	Negative ion	Lipid detcted in human plasma or serum
					(M+H)+	(M-H)-	In the previous study (plasma)1	In the present study (serum)
	1	lysoPE 12:0	C17H36NO7P	397.223	398.231	396.215
	2	lysoPE 13:0	C18H38NO7P	411.239	412.246	410.231
	3	lysoPE 14:0	C19H40NO7P	425.254	426.262	424.246		○
	4	lysoPE 15:0	C20H42NO7P	439.27	440.278	438.262
	5	lysoPE 15:1	C20H40NO7P	437.253	438.262	436.245
	6	lysoPE 16:0	C21H44NO7P	453.286	454.293	452.278	○	○
	7	lysoPE 16:1	C21H42NO7P	451.27	452.278	450.262
	8	lysoPE 17:0	C22H46NO7P	467.301	468.309	466.293		○
	9	lysoPE 17:1	C22H44NO7P	465.286	466.293	464.278
	10	lysoPE 18:0	C23H48NO7P	481.317	482.325	480.309	○	○
	11	lysoPE 18:1	C23H46NO7P	479.301	480.309	478.293	○	○
	12	lysoPE 18:2	C23H44NO7P	477.286	478.293	476.278	○	○
	13	lysoPE 18:3	C23H42NO8P	475.27	476.278	474.262
	14	lysoPE 18:4	C23H40NO9P	473.254	474.262	472.246
	15	lysoPE 19:0	C24H50NO7P	495.332	496.34	494.325
	16	lysoPE 20:0	C25H52NO7P	509.348	510.356	508.34		○
	17	lysoPE 20:1	C25H50NO7P	507.332	508.34	506.325		○
	18	lysoPE 20:2	C25H48NO7P	505.317	506.325	504.309
	19	lysoPE 20:3	C25H46NO7P	503.301	504.309	502.293		○
	20	lysoPE 20:4	C25H44NO7P	501.286	502.293	500.278	○	○
	21	lysoPE 20:5	C25H42NO7P	499.27	500.278	498.262		○
	22	lysoPE 21:0	C26H54NO7P	523.364	524.372	522.356
	23	lysoPE 22:0	C27H56NO7P	537.379	538.387	536.372
	24	lysoPE 22:1	C27H54NO7P	535.364	536.372	534.356	○
	25	lysoPE 22:2	C27H52NO7P	533.348	534.356	532.34
	26	lysoPE 22:3	C27H50NO7P	531.332	532.34	530.325
	27	lysoPE 22:4	C27H48NO7P	529.317	530.325	528.309
	28	lysoPE 22:5	C27H46NO7P	527.301	528.309	526.293
	29	lysoPE 22:6	C27H44NO7P	525.286	526.293	524.278	○	○
	30	lysoPE 23:0	C28H58NO7P	551.395	552.403	550.387
	31	lysoPE 24:0	C29H60NO7P	565.411	566.419	564.403
	32	lysoPE 24:1	C29H58NO7P	563.395	564.403	562.387
	33	lysoPE 25:0	C30H62NO7P	579.426	580.434	578.419
	34	lysoPE 26:0	C31H64NO7P	593.442	594.45	592.434
	35	lysoPE 27:0	C32H66NO7P	607.458	608.466	606.45
	36	lysoPE 28:0	C33H68NO7P	621.473	622.481	620.466
	37	lysoPE 16:0e	C21H46NO6P	439.306	440.314	438.298
	38	lysoPE 18:0e	C23H50NO6P	467.338	468.345	466.33		○
	39	lysoPE 18:1e	C23H48NO6P	465.322	466.33	464.314
	40	lysoPE 18:2e	C23H46NO6P	463.306	464.314	462.298
	41	lysoPE 20:0e	C25H54NO6P	495.369	496.377	494.361
	42	lysoPE 20:1e	C25H52NO6P	493.353	494.361	492.345
	43	lysoPE 16:0p	C21H44NO6P	437.291	438.298	436.283
	44	lysoPE 18:0p	C23H48NO6P	465.322	466.33	464.314
	45	lysoPE 18:1p	C23H46NO6P	463.306	464.314	462.298
	46	lysoPE 18:2p	C23H44NO6P	461.291	462.298	460.283
	47	lysoPE 20:0p	C25H52NO6P	493.353	494.361	492.345
	48	lysoPE 20:1p	C25H50NO6P	491.338	492.345	490.33
	49	PE 30:0	C35H70NO8P	663.484	664.492	662.476
	50	PE 30:1	C35H68NO8P	661.468	662.476	660.46
	51	PE 31:0	C36H72NO8P	677.5	678.507	676.492
	52	PE 31:1	C36H70NO8P	675.484	676.492	674.476
	53	PE 32:0	C37H74NO8P	691.515	692.523	690.507		○
	54	PE 32:1	C37H72NO8P	689.5	690.507	688.492	○	○
	55	PE 32:2	C37H70NO8P	687.484	688.492	686.476		○
	56	PE 33:0	C38H76NO8P	705.531	706.539	704.523
	57	PE 33:1	C38H74NO8P	703.515	704.523	702.507		○
	58	PE 33:2	C38H72NO8P	701.5	702.507	700.492		○
	59	PE 34:0	C39H78NO8P	719.547	720.554	718.539	○	○
	60	PE 34:1	C39H76NO8P	717.531	718.539	716.523	○	○
	61	PE 34:2	C39H74NO8P	715.515	716.523	714.507	○	○
	62	PE 34:3	C39H72NO8P	713.5	714.507	712.492		○
	63	PE 34:4	C39H70NO8P	711.484	712.492	710.476
	64	PE 34:5	C39H68NO8P	709.468	710.476	708.46
	65	PE 35:0	C40H80NO8P	733.562	734.57	732.554
	66	PE 35:1	C40H78NO8P	731.547	732.554	730.539		○
	67	PE 35:2	C40H76NO8P	729.531	730.539	728.523		○
	68	PE 35:3	C40H74NO8P	727.515	728.523	726.507		○
	69	PE 35:4	C40H72NO8P	725.5	726.507	724.492
	70	PE 35:5	C40H70NO8P	723.484	724.492	722.476
	71	PE 36:0	C41H82NO8P	747.578	748.586	746.57	○
	72	PE 36:1	C41H80NO8P	745.562	746.57	744.554	○	○
	73	PE 36:2	C41H78NO8P	743.547	744.554	742.539	○	○
	74	PE 36:3	C41H76NO8P	741.531	742.539	740.523	○	○
	75	PE 36:4	C41H74NO8P	739.515	740.523	738.507	○	○
	76	PE 36:5	C41H72NO8P	737.5	738.507	736.492	○	○
	77	PE 36:6	C41H70NO8P	735.484	736.492	734.476		○
	78	PE 37:0	C42H84NO8P	761.593	762.601	760.586
	79	PE 37:1	C42H82NO8P	759.578	760.586	758.57
	80	PE 37:2	C42H80NO8P	757.562	758.57	756.554		○
	81	PE 37:3	C42H78NO8P	755.547	756.554	754.539		○
	82	PE 37:4	C42H76NO8P	753.531	754.539	752.523		○
	83	PE 37:5	C42H74NO8P	751.515	752.523	750.507		○
	84	PE 37:6	C42H72NO8P	749.5	750.507	748.492
	85	PE 38:0	C43H86NO8P	775.609	776.617	774.601
	86	PE 38:1	C43H84NO8P	773.593	774.601	772.586	○	○
	87	PE 38:2	C43H82NO8P	771.578	772.586	770.57	○	○
	88	PE 38:3	C43H80NO8P	769.562	770.57	768.554	○	○
	89	PE 38:4	C43H78NO8P	767.547	768.554	766.539	○	○
	90	PE 38:5	C43H76NO8P	765.531	766.539	764.523	○	○
	91	PE 38:6	C43H74NO8P	763.515	764.523	762.507	○	○
	92	PE 38:7	C43H72NO8P	761.5	762.507	760.492		○
	93	PE 39:0	C44H88NO8P	789.625	790.633	788.617
	94	PE 39:1	C44H86NO8P	787.609	788.617	786.601
	95	PE 39:2	C44H84NO8P	785.593	786.601	784.586
	96	PE 39:3	C44H82NO8P	783.578	784.586	782.57
	97	PE 39:4	C44H80NO8P	781.562	782.57	780.554		○
	98	PE 39:5	C44H78NO8P	779.547	780.554	778.539		○
	99	PE 39:6	C44H76NO8P	777.531	778.539	776.523		○
	100	PE 39:7	C44H74NO8P	775.515	776.523	774.507		○
	101	PE 40:0	C45H90NO8P	803.64	804.648	802.633
	102	PE 40:1	C45H88NO8P	801.625	802.633	800.617	○	○
	103	PE 40:2	C45H86NO8P	799.609	800.617	798.601		○
	104	PE 40:3	C45H84NO8P	797.593	798.601	796.586		○
	105	PE 40:4	C45H82NO8P	795.578	796.586	794.57	○	○
	106	PE 40:5	C45H80NO8P	793.562	794.57	792.554	○	○
	107	PE 40:6	C45H78NO8P	791.547	792.554	790.539	○	○
	108	PE 40:7	C45H76NO8P	789.531	790.539	788.523	○	○
	109	PE 40:8	C45H74NO8P	787.515	788.523	786.507
	110	PE 41:0	C46H92NO8P	817.656	818.664	816.648
	111	PE 41:1	C46H90NO8P	815.64	816.648	814.633
	112	PE 41:2	C46H88NO8P	813.625	814.633	812.617
	113	PE 41:3	C46H86NO8P	811.609	812.617	810.601
	114	PE 41:4	C46H84NO8P	809.593	810.601	808.586
	115	PE 41:5	C46H82NO8P	807.578	808.586	806.57
	116	PE 41:6	C46H80NO8P	805.562	806.57	804.554
	117	PE 42:0	C47H94NO8P	831.672	832.68	830.664
	118	PE 42:1	C47H92NO8P	829.656	830.664	828.648	○
	119	PE 42:2	C47H90NO8P	827.64	828.648	826.633
	120	PE 42:3	C47H88NO8P	825.625	826.633	824.617
	121	PE 42:4	C47H86NO8P	823.609	824.617	822.601
	122	PE 42:5	C47H84NO8P	821.593	822.601	820.586	○	○
	123	PE 42:6	C47H82NO8P	819.578	820.586	818.57	○
	124	PE 42:7	C47H80NO8P	817.562	818.57	816.554	○	○
	125	PE 42:8	C47H78NO8P	815.547	816.554	814.539		○
	126	PE 30:0e	C35H72NO7P	649.505	650.512	648.497
	127	PE 30:1e	C35H70NO7P	647.489	648.497	646.481
	128	PE 31:0e	C36H74NO7P	663.52	664.528	662.512
	129	PE 31:1e	C36H72NO7P	661.505	662.512	660.497
	130	PE 32:0e	C37H76NO7P	677.536	678.544	676.528
	131	PE 32:1e	C37H74NO7P	675.52	676.528	674.512
	132	PE 32:2e	C37H72NO7P	673.505	674.512	672.497
	133	PE 33:0e	C38H78NO7P	691.552	692.559	690.544
	134	PE 33:1e	C38H76NO7P	689.536	690.544	688.528
	135	PE 33:2e	C38H74NO7P	687.52	688.528	686.512
	136	PE 34:0e	C39H80NO7P	705.567	706.575	704.559
	137	PE 34:1e	C39H78NO7P	703.552	704.559	702.544		○
	138	PE 34:2e	C39H76NO7P	701.536	702.544	700.528
	139	PE 34:3e	C39H74NO7P	699.52	700.528	698.512
	140	PE 34:4e	C39H72NO7P	697.505	698.512	696.497
	141	PE 34:5e	C39H70NO7P	695.489	696.497	694.481
	142	PE 35:0e	C40H82NO7P	719.583	720.591	718.575
	143	PE 35:1e	C40H80NO7P	717.567	718.575	716.559
	144	PE 35:2e	C40H78NO7P	715.552	716.559	714.544
	145	PE 35:3e	C40H76NO7P	713.536	714.544	712.528
	146	PE 35:4e	C40H74NO7P	711.52	712.528	710.512
	147	PE 35:5e	C40H72NO7P	709.505	710.512	708.497
	148	PE 36:0e	C41H84NO7P	733.599	734.606	732.591
	149	PE 36:1e	C41H82NO7P	731.583	732.591	730.575		○
	150	PE 36:2e	C41H80NO7P	729.567	730.575	728.559	○	○
	151	PE 36:3e	C41H78NO7P	727.552	728.559	726.544	○	○
	152	PE 36:4e	C41H76NO7P	725.536	726.544	724.528	○	○
	153	PE 36:5e	C41H74NO7P	723.52	724.528	722.512	○
	154	PE 36:6e	C41H72NO7P	721.505	722.512	720.497
	155	PE 37:0e	C42H86NO7P	747.614	748.622	746.606
	156	PE 37:1e	C42H84NO7P	745.599	746.606	744.591
	157	PE 37:2e	C42H82NO7P	743.583	744.591	742.575
	158	PE 37:3e	C42H80NO7P	741.567	742.575	740.559
	159	PE 37:4e	C42H78NO7P	739.552	740.559	738.544
	160	PE 37:5e	C42H76NO7P	737.536	738.544	736.528
	161	PE 37:6e	C42H74NO7P	735.52	736.528	734.512
	162	PE 38:0e	C43H88NO7P	761.63	762.638	760.622
	163	PE 38:1e	C43H86NO7P	759.614	760.622	758.606		○
	164	PE 38:2e	C43H84NO7P	757.599	758.606	756.591
	165	PE 38:3e	C43H82NO7P	755.583	756.591	754.575
	166	PE 38:4e	C43H80NO7P	753.567	754.575	752.559		○
	167	PE 38:5e	C43H78NO7P	751.552	752.559	750.544	○
	168	PE 38:6e	C43H76NO7P	749.536	750.544	748.528	○
	169	PE 38:7e	C43H74NO7P	747.52	748.528	746.512
	170	PE 39:0e	C44H90NO7P	775.645	776.653	774.638
	171	PE 39:1e	C44H88NO7P	773.63	774.638	772.622
	172	PE 39:2e	C44H86NO7P	771.614	772.622	770.606
	173	PE 39:3e	C44H84NO7P	769.599	770.606	768.591
	174	PE 39:4e	C44H82NO7P	767.583	768.591	766.575
	175	PE 39:5e	C44H80NO7P	765.567	766.575	764.559
	176	PE 39:6e	C44H78NO7P	763.552	764.559	762.544
	177	PE 39:7e	C44H76NO7P	761.536	762.544	760.528
	178	PE 40:0e	C45H92NO7P	789.661	790.669	788.653
	179	PE 40:1e	C45H90NO7P	787.645	788.653	786.638
	180	PE 40:2e	C45H88NO7P	785.63	786.638	784.622
	181	PE 40:3e	C45H86NO7P	783.614	784.622	782.606
	182	PE 40:4e	C45H84NO7P	781.599	782.606	780.591		○
	183	PE 40:5e	C45H82NO7P	779.583	780.591	778.575	○
	184	PE 40:6e	C45H80NO7P	777.567	778.575	776.559	○
	185	PE 40:7e	C45H78NO7P	775.552	776.559	774.544	○
	186	PE 40:8e	C45H76NO7P	773.536	774.544	772.528
	187	PE 41:0e	C46H94NO7P	803.677	804.685	802.669
	188	PE 41:1e	C46H92NO7P	801.661	802.669	800.653
	189	PE 41:2e	C46H90NO7P	799.645	800.653	798.638
	190	PE 41:3e	C46H88NO7P	797.63	798.638	796.622
	191	PE 41:4e	C46H86NO7P	795.614	796.622	794.606
	192	PE 41:5e	C46H84NO7P	793.599	794.606	792.591
	193	PE 41:6e	C46H82NO7P	791.583	792.591	790.575
	194	PE 42:0e	C47H96NO7P	817.692	818.7	816.685
	195	PE 42:1e	C47H94NO7P	815.677	816.685	814.669
	196	PE 42:2e	C47H92NO7P	813.661	814.669	812.653
	197	PE 42:3e	C47H90NO7P	811.645	812.653	810.638
	198	PE 42:4e	C47H88NO7P	809.63	810.638	808.622
	199	PE 42:5e	C47H86NO7P	807.614	808.622	806.606
	200	PE 42:6e	C47H84NO7P	805.599	806.606	804.591
	201	PE 42:7e	C47H82NO7P	803.583	804.591	802.575
	202	PE 42:8e	C47H80NO7P	801.567	802.575	800.559
	203	PE 30:0p	C35H70NO7P	647.489	648.497	646.481
	204	PE 30:1p	C35H68NO7P	645.473	646.481	644.466
	205	PE 31:0p	C36H72NO7P	661.505	662.512	660.497
	206	PE 31:1p	C36H70NO7P	659.489	660.497	658.481
	207	PE 32:0p	C37H74NO7P	675.52	676.528	674.512
	208	PE 32:1p	C37H72NO7P	673.505	674.512	672.497
	209	PE 32:2p	C37H70NO7P	671.489	672.497	670.481
	210	PE 33:0p	C38H76NO7P	689.536	690.544	688.528
	211	PE 33:1p	C38H74NO7P	687.52	688.528	686.512
	212	PE 33:2p	C38H72NO7P	685.505	686.512	684.497
	213	PE 34:0p	C39H78NO7P	703.552	704.559	702.544
	214	PE 34:1p	C39H76NO7P	701.536	702.544	700.528	○	○
	215	PE 34:2p	C39H74NO7P	699.52	700.528	698.512	○
	216	PE 34:3p	C39H72NO7P	697.505	698.512	696.497
	217	PE 34:4p	C39H70NO7P	695.489	696.497	694.481
	218	PE 34:5p	C39H68NO7P	693.473	694.481	692.466
	219	PE 35:0p	C40H80NO7P	717.567	718.575	716.559
	220	PE 35:1p	C40H78NO7P	715.552	716.559	714.544
	221	PE 35:2p	C40H76NO7P	713.536	714.544	712.528
	222	PE 35:3p	C40H74NO7P	711.52	712.528	710.512
	223	PE 35:4p	C40H72NO7P	709.505	710.512	708.497
	224	PE 35:5p	C40H70NO7P	707.489	708.497	706.481
	225	PE 36:0p	C41H82NO7P	731.583	732.591	730.575
	226	PE 36:1p	C41H80NO7P	729.567	730.575	728.559	○	○
	227	PE 36:2p	C41H78NO7P	727.552	728.559	726.544	○	○
	228	PE 36:3p	C41H76NO7P	725.536	726.544	724.528	○	○
	229	PE 36:4p	C41H74NO7P	723.52	724.528	722.512	○	○
	230	PE 36:5p	C41H72NO7P	721.505	722.512	720.497		○
	231	PE 36:6p	C41H70NO7P	719.489	720.497	718.481
	232	PE 37:0p	C42H84NO7P	745.599	746.606	744.591
	233	PE 37:1p	C42H82NO7P	743.583	744.591	742.575
	234	PE 37:2p	C42H80NO7P	741.567	742.575	740.559
	235	PE 37:3p	C42H78NO7P	739.552	740.559	738.544
	236	PE 37:4p	C42H76NO7P	737.536	738.544	736.528
	237	PE 37:5p	C42H74NO7P	735.52	736.528	734.512
	238	PE 37:6p	C42H72NO7P	733.505	734.512	732.497
	239	PE 38:0p	C43H86NO7P	759.614	760.622	758.606
	240	PE 38:1p	C43H84NO7P	757.599	758.606	756.591
	241	PE 38:2p	C43H82NO7P	755.583	756.591	754.575
	242	PE 38:3p	C43H80NO7P	753.567	754.575	752.559
	243	PE 38:4p	C43H78NO7P	751.552	752.559	750.544	○	○
	244	PE 38:5p	C43H76NO7P	749.536	750.544	748.528	○	○
	245	PE 38:6p	C43H74NO7P	747.52	748.528	746.512		○
	246	PE 38:7p	C43H72NO7P	745.505	746.512	744.497
	247	PE 39:0p	C44H88NO7P	773.63	774.638	772.622
	248	PE 39:1p	C44H86NO7P	771.614	772.622	770.606
	249	PE 39:2p	C44H84NO7P	769.599	770.606	768.591
	250	PE 39:3p	C44H82NO7P	767.583	768.591	766.575
	251	PE 39:4p	C44H80NO7P	765.567	766.575	764.559
	252	PE 39:5p	C44H78NO7P	763.552	764.559	762.544
	253	PE 39:6p	C44H76NO7P	761.536	762.544	760.528
	254	PE 39:7p	C44H74NO7P	759.52	760.528	758.512
	255	PE 40:0p	C45H90NO7P	787.645	788.653	786.638
	256	PE 40:1p	C45H88NO7P	785.63	786.638	784.622
	257	PE 40:2p	C45H86NO7P	783.614	784.622	782.606
	258	PE 40:3p	C45H84NO7P	781.599	782.606	780.591
	259	PE 40:4p	C45H82NO7P	779.583	780.591	778.575
	260	PE 40:5p	C45H80NO7P	777.567	778.575	776.559		○
	261	PE 40:6p	C45H78NO7P	775.552	776.559	774.544		○
	262	PE 40:7p	C45H76NO7P	773.536	774.544	772.528
	263	PE 40:8p	C45H74NO7P	771.52	772.528	770.512
	264	PE 41:0p	C46H92NO7P	801.661	802.669	800.653
	265	PE 41:1p	C46H90NO7P	799.645	800.653	798.638
	266	PE 41:2p	C46H88NO7P	797.63	798.638	796.622
	267	PE 41:3p	C46H86NO7P	795.614	796.622	794.606
	268	PE 41:4p	C46H84NO7P	793.599	794.606	792.591
	269	PE 41:5p	C46H82NO7P	791.583	792.591	790.575
	270	PE 41:6p	C46H80NO7P	789.567	790.575	788.559
	271	PE 42:0p	C47H94NO7P	815.677	816.685	814.669
	272	PE 42:1p	C47H92NO7P	813.661	814.669	812.653
	273	PE 42:2p	C47H90NO7P	811.645	812.653	810.638
	274	PE 42:3p	C47H88NO7P	809.63	810.638	808.622
	275	PE 42:4p	C47H86NO7P	807.614	808.622	806.606
	276	PE 42:5p	C47H84NO7P	805.599	806.606	804.591	○
	277	PE 42:6p	C47H82NO7P	803.583	804.591	802.575	○
	278	PE 42:7p	C47H80NO7P	801.567	802.575	800.559
	279	PE 42:8p	C47H78NO7P	799.552	800.559	798.544
	Ether-linked isobaric species of plasmanyl (e) and plasmenyl (p) analogues of glycerophospholipids.
	1 Information was obtained from the refrence (Quehenberger et al., 2010).
