# Supplementary material for: MRM-DIFF: data processing strategy for differential analysis in large scale MRM-based lipidomics studies
Source: Front Genet. 2015 Jan 30;5:471. doi: 10.3389/fgene.2014.00471 (PMC4311682; doi:10.3389/fgene.2014.00471)
Supplement: Supplementary file 3 [file DataSheet1.XLSX]

## Sheet: Ave. and Std.
	Class	Pooled QC		Human		Mouse		Rat
	Compound name	Average	SD	Average	SD	Average	SD	Average	SD
	4-Cholesten-3-one; RT 23.26; 385.3->108.8	1.00557	0.29798	0.0429065	0.09498	2.73839	0.62008	0.256868	0.224342
	Acylcarnitine 10:0; RT 2.21; 317.3->85.05	0.988026	0.0699889	2.36377	0.368498	0.0766231	0.057596	0.325236	0.121776
	Acylcarnitine 12:0; RT 3.72; 345.3->85.05	1.02993	0.187425	1.67408	0.329891	0.459234	0.202864	0.996778	0.323324
	Acylcarnitine 14:0; RT 6.37; 373.3->85.05	1.04674	0.210412	0.346902	0.0801006	1.25467	0.163659	1.11132	0.133377
	Acylcarnitine 14:1; RT 4.59; 371.3->85.05	0.918608	0.193074	0.335016	0.217807	1.37902	0.435254	1.03481	0.536134
	Acylcarnitine 16:0; RT 9.62; 401.4->85.05	0.99373	0.0622446	0.58321	0.0585534	0.815697	0.053115	1.26293	0.127263
	Acylcarnitine 18:0; RT 13.04; 429.4->85.05	0.995999	0.147155	0.589275	0.121907	0.857951	0.118532	1.15656	0.247503
	Acylcarnitine 18:1; RT 10.59; 427.4->85.05	0.983928	0.0713593	0.67596	0.101477	1.04479	0.124725	1.0574	0.129772
	Acylcarnitine 18:2; RT 8.57; 425.4->85.05	1.00639	0.0925566	1.48148	0.261256	0.488465	0.197408	1.07951	0.315161
	Acylcarnitine 2:0; RT 0.98; 204.1->85.05	1.06236	0.12416	2.7751	1.13269	1.34655	0.0796771	0.335519	0.0363934
	Acylcarnitine 4:0; RT 0.98; 233.2->85.05	1.01681	0.285511	0.181587	0.0797152	1.24147	0.292671	2.34101	0.74134
	Acylcarnitine 6:0; RT 1.34; 261.2->85.05	0.801452	0.813937	1.56445	2.65474	0.326817	0.413947	0.7351	1.17798
	Acylcarnitine 8:0; RT 1.5; 289.2->85.05	0.995184	0.335269	2.04422	0.627235	0.217418	0.171367	0.41315	0.253297
	Cholic acid; CA; RT 2.47; 407.1->407.1	0.984113	0.15044	0.179826	0.0949919	0.358615	0.108724	2.57713	0.685963
	Cholic acid; CDCA; RT 4.02; 391.3->391.3	0.951589	0.248652	0.804515	0.209858	0.750698	0.255698	1.05659	0.363951
	Cholic acid; GCA; RT 2; 464.5->464.5	1.09034	0.39527	0.538525	0.441921	0.0392466	0.0847597	1.86653	0.556552
	Cholic acid; GCDCA; RT 2.81; 448.1->448.1	1.01493	0.151657	1.60331	0.372672	0.143186	0.0642907	0.663644	0.154991
	Cholic acid; GDCA; RT 3.05; 448.1->448.1	0.933141	0.0696248	0.866254	0.192436	0.464642	0.166307	1.02459	0.384298
	Cholic acid; TCA; RT 1.94; 514.3->514.3	0.97522	0.143725	0.0521099	0.0207271	1.71827	0.265276	1.53073	0.208849
	Cholic acid; TCDCA; RT 2.69; 498.5->498.5	0.990324	0.318728	0.282131	0.122471	0.356759	0.183963	1.69195	0.379434
	Cholic acid; UDGA; RT 2.12; 391.3->391.3	0.974498	0.138312	0.372841	0.177227	0.516822	0.197116	2.19025	0.526031
	FFA 12:0; RT 4.53; 199->199	1.01826	0.129926	0.84487	0.222306	0.830963	0.174415	0.661879	0.267757
	FFA 14:0; RT 7.52; 227.1->227.1	0.993182	0.0467534	0.598531	0.180241	1.3524	0.123306	0.837412	0.32911
	FFA 14:1(n-5); RT 5.44; 225.2->225.2	1.01878	0.17228	0.892323	0.0943855	1.36064	0.186605	1.06485	0.311626
	FFA 16:0; RT 11.02; 255.05->255.05	1.01222	0.0355298	0.29932	0.0261226	1.82499	0.143135	0.583194	0.0495081
	FFA 17:0; RT 12.75; 268.9->268.9	0.955916	0.151932	0.555362	0.145005	1.89447	0.420825	1.13137	0.383289
	FFA 17:1(n-7c); RT 10.25; 267.2->267.2	0.989737	0.0825006	0.290759	0.0488266	2.0213	0.201727	0.595817	0.0809769
	FFA 18:0; RT 14.45; 283.05->283.05	1.01152	0.0310198	0.366902	0.0251451	1.5735	0.154286	0.66651	0.0409829
	FFA 18:1(n-7c or n-9c); RT 11.86; 280.9->280.9	1.00587	0.0196549	0.402611	0.0369176	1.8083	0.128072	0.511781	0.0319534
	FFA 18:2(n-6); RT 9.76; 278.95->278.95	1.00565	0.0365643	0.348176	0.0293317	1.66549	0.0933385	0.761254	0.0205785
	FFA 18:3(n-3 or n-6); RT 8.31; 276.9->276.9	0.991747	0.11512	0.779349	0.0819263	1.77915	0.185734	0.750473	0.0601828
	FFA 18:4(n-3); RT 6.71; 275.2->275.2	1.00671	0.080052	0.804828	0.233446	2.17245	0.252086	0.584441	0.21716
	FFA 20:0; RT 17.52; 311->311	1.01314	0.0951266	0.778133	0.108382	1.54059	0.154568	0.626554	0.0769844
	FFA 20:1(n-9c); RT 15.14; 309.3->309.3	1.00785	0.0187949	0.150862	0.016951	2.29282	0.126764	0.466085	0.044316
	FFA 20:2(n-6c); RT 13.01; 307.3->307.3	1.00234	0.0431726	0.234513	0.0257938	1.88454	0.172427	0.734281	0.0494027
	FFA 20:3(n-6 or n-9); RT 11.2; 305.05->305.05	1.00628	0.0270158	0.119091	0.00805632	2.07911	0.0972831	0.682252	0.0265005
	FFA 20:4(n-6); RT 9.96; 303.1->303.1	1.0029	0.00998564	0.132804	0.00647718	1.45747	0.0465135	1.17708	0.0241143
	FFA 20:5(n-3); RT 8.27; 300.9->300.9	1.03116	0.0812187	0.601284	0.152902	1.53242	0.155345	0.318706	0.083494
	FFA 22:0; RT 20.04; 339.3->339.3	1.0141	0.103803	0.798594	0.0855762	1.30337	0.107595	0.888684	0.113698
	FFA 22:1(n-9); RT 17.94; 337->337	1.00242	0.0971772	0.269016	0.0912665	2.00357	0.226698	0.526391	0.102905
	FFA 22:4(n-6); RT 12.75; 331.3->331.3	1.00072	0.0314356	0.106245	0.0068635	1.34973	0.0579697	1.39708	0.104573
	FFA 22:5(n-6); RT 11.52; 329.2->329.2	1.01094	0.0197163	0.0241479	0.00263713	1.61622	0.0533177	1.24062	0.0447581
	FFA 22:6(n-3); RT 9.84; 326.95->326.95	1.00812	0.0312771	0.0570279	0.0089815	2.18284	0.0929701	0.444222	0.0212952
	FFA 23:0; RT 21.2; 353.3->353.3	1.00436	0.125487	0.890588	0.0902035	1.16571	0.187318	1.05323	0.118508
	FFA 24:0; RT 22.31; 367.4->367.4	0.998374	0.0675553	0.874165	0.129291	0.954087	0.0946991	1.14798	0.104453
	FFA 24:1(n-9); RT 20.35; 365.3->365.3	1.02196	0.0489007	0.56987	0.0784653	1.1175	0.132763	1.35139	0.0739846
	FFA 25:0; RT 22.97; 381.4->381.4	1.02822	0.0771745	1.04993	0.168316	0.955471	0.113805	1.04684	0.111458
	FFA 26:0; RT 24.27; 395.4->395.4	1.00378	0.0666695	0.758976	0.1166	1.08302	0.104941	1.52884	0.140973
	FFA 27:0; RT 25.18; 409.4->409.4	1.04065	0.081936	0.992777	0.104576	0.904387	0.146746	0.942386	0.10538
	FFA 28:0; RT 26.19; 423.3->423.3	1.01598	0.0451329	0.83431	0.105875	0.929028	0.110285	1.12796	0.0953829
	lysoPC 14:0 (sn1); RT 7.03; 468.3->184.1	1.00548	0.0533112	1.73455	0.10519	0.095186	0.0171661	0.94238	0.046705
	lysoPC 14:0 (sn2); RT 6.34; 468.3->184.1	1.00989	0.0717361	1.49587	0.131201	0.099877	0.0191716	0.983585	0.0562478
	lysoPC 15:0 (sn1); RT 8.65; 482.3->184.1	1.00871	0.0603662	0.922658	0.0464505	0.203138	0.0307784	1.49748	0.0756475
	lysoPC 15:0 (sn2); RT 7.88; 482.3->184.1	1.01467	0.0885343	0.866919	0.0984819	0.227094	0.0384475	1.55609	0.0785823
	lysoPC 15:1 (sn1); RT 7.23; 480.3->184.1	1.00615	0.490573	1.23154	0.474452	0.0631597	0.143993	1.089	0.508156
	lysoPC 16:0 (sn1); RT 10.4; 496.3->184.1	1.00793	0.0267777	1.11032	0.0617628	0.500708	0.0328988	1.18441	0.0499183
	lysoPC 16:0 (sn2); RT 9.58; 496.3->184.1	1.01554	0.0663558	0.956483	0.063028	0.493409	0.0273576	1.21885	0.0600313
	lysoPC 16:0e; RT 12.2; 482.3->184.1	1.02227	0.040422	0.731219	0.10208	1.34509	0.143236	0.901142	0.0600557
	lysoPC 16:0p; RT 11.86; 480.3->184.1	1.01948	0.170343	1.36315	0.162104	1.05674	0.271796	0.395647	0.105439
	lysoPC 16:1 (sn1); RT 8; 494.3->184.1	1.00928	0.0698961	1.27013	0.104203	0.147343	0.0145849	1.38712	0.0850495
	lysoPC 16:1 (sn2); RT 7.29; 494.3->184.1	1.00711	0.0852688	1.10867	0.0703067	0.146941	0.0255743	1.43762	0.0419187
	lysoPC 17:0 (sn1); RT 12.1; 510.4->184.1	1.00402	0.0285309	0.721916	0.0553193	0.712492	0.0578873	1.46664	0.0764401
	lysoPC 17:0 (sn2); RT 11.29; 510.4->184.1	1.00722	0.0935492	0.575229	0.0645869	0.626843	0.0518239	1.41431	0.0652781
	lysoPC 17:1 (sn1); RT 9.62; 508.3->184.1	1.00574	0.0776784	1.28168	0.171189	0.390617	0.0729981	1.42274	0.182913
	lysoPC 17:1 (sn1); RT 9.62; 508.3->184.1	1.00473	0.106223	1.21127	0.15424	0.342051	0.0516642	1.55436	0.195964
	lysoPC 17:1 (sn2); RT 8.85; 508.3->184.1	1.01496	0.100173	1.09422	0.173345	0.367749	0.0984032	1.45613	0.111808
	lysoPC 17:1 (sn2); RT 8.89; 508.3->184.1	0.988219	0.112982	0.947991	0.221954	0.358795	0.0986072	1.48901	0.157415
	lysoPC 18:0 (sn1); RT 13.72; 524.4->184.1	1.00729	0.0176786	0.625738	0.0326457	0.71651	0.0320149	1.44694	0.0402451
	lysoPC 18:0 (sn2); RT 12.93; 524.4->184.1	1.01075	0.089769	0.479826	0.0433514	0.694224	0.0244891	1.50715	0.0543594
	lysoPC 18:0p; RT 15.07; 508.3->184.1	1.03648	0.283073	1.64035	0.417132	0.614146	0.261973	0.799757	0.498158
	lysoPC 18:0p; RT 15.09; 508.3->184.1	1.02084	0.3854	1.84989	0.807951	0.700959	0.291737	1.42006	0.568706
	lysoPC 18:1 (sn1); RT 11.27; 522.4->184.1	1.01153	0.0223686	1.10818	0.0650465	0.575472	0.0466468	1.11904	0.0423547
	lysoPC 18:1 (sn2); RT 10.51; 522.4->184.1	1.01215	0.0848956	0.912436	0.0704732	0.606434	0.0325567	1.06338	0.0368511
	lysoPC 18:2 (sn1); RT 9.27; 520.3->184.1	1.0167	0.0364468	1.16814	0.0617351	0.564762	0.0333394	1.02062	0.0650401
	lysoPC 18:2 (sn2); RT 8.53; 520.3->184.1	1.02235	0.0693032	1.03367	0.0870265	0.553809	0.0415172	0.971348	0.0472359
	lysoPC 18:3 (sn1); RT 7.66; 518.3->184.1	1.00184	0.0314899	1.77265	0.148792	0.151299	0.0374992	1.20342	0.183466
	lysoPC 18:3 (sn2); RT 6.95; 518.3->184.1	1.01609	0.128341	1.75905	0.234719	0.128812	0.0441061	1.16874	0.144827
	lysoPC 19:0 (sn1); RT 15.27; 538.4->184.1	1.00231	0.0293916	0.136094	0.0209998	1.89707	0.145001	0.875081	0.0527281
	lysoPC 19:0 (sn2); RT 14.51; 538.4->184.1	1.01963	0.127975	0.107023	0.0265765	2.09638	0.162469	0.853159	0.0973996
	lysoPC 20:0 (sn1); RT 16.67; 552.4->184.1	1.01297	0.0717581	0.337374	0.0472264	1.53582	0.156612	0.966043	0.0975507
	lysoPC 20:0 (sn2); RT 15.98; 552.4->184.1	1.02076	0.166412	0.257983	0.0382927	1.57005	0.157946	0.998355	0.107551
	lysoPC 20:1 (sn1); RT 14.36; 550.4->184.1	1.00864	0.0460831	0.377531	0.0406559	0.879346	0.0757231	1.71621	0.0799457
	lysoPC 20:1 (sn2); RT 13.58; 550.4->184.1	1.01264	0.0958561	0.264476	0.0565405	0.837439	0.096508	1.74919	0.109678
	lysoPC 20:2 (sn1); RT 12.38; 548.4->184.1	1.00522	0.0325602	0.741035	0.0639535	0.677435	0.0981722	1.28857	0.11354
	lysoPC 20:2 (sn2); RT 11.6; 548.4->184.1	1.03824	0.139981	0.750608	0.127124	0.738125	0.0419676	1.18121	0.149844
	lysoPC 20:3 (sn1); RT 10.57; 546.4->184.1	1.01336	0.0252899	1.20323	0.0912094	0.66423	0.0395448	0.802032	0.041181
	lysoPC 20:3 (sn2); RT 9.86; 546.4->184.1	1.01856	0.110818	1.01466	0.109993	0.57876	0.0470499	0.640581	0.0489365
	lysoPC 20:4 (sn1); RT 9.29; 544.3->184.1	1.01556	0.0457348	0.958697	0.0524196	0.196404	0.0195707	1.57183	0.0423559
	lysoPC 20:4 (sn2); RT 8.63; 544.3->184.1	1.02125	0.0955196	0.840843	0.0904432	0.204289	0.0185401	1.4679	0.0740064
	lysoPC 20:5 (sn1); RT 7.7; 542.3->184.1	1.0141	0.107068	2.14352	0.20366	0.0582635	0.0374896	0.345615	0.0849962
	lysoPC 20:5 (sn2); RT 7.09; 542.3->184.1	1.01511	0.0851126	1.814	0.277748	0.0653244	0.0385947	0.355232	0.105082
	lysoPC 22:0 (sn1); RT 19.17; 580.4->184.1	1.01022	0.0756224	0.276512	0.0672365	1.43576	0.248016	1.15554	0.0674786
	lysoPC 22:0 (sn2); RT 18.53; 580.4->184.1	1.03742	0.104707	0.192866	0.0878386	1.06712	0.172057	1.01716	0.175027
	lysoPC 22:4 (sn1); RT 11.92; 572.4->184.1	1.02483	0.110984	0.749057	0.134312	0.377236	0.0822222	1.56187	0.122654
	lysoPC 22:4 (sn2); RT 11.23; 572.4->184.1	0.995107	0.13733	0.648851	0.097504	0.353856	0.0812545	1.98464	0.302748
	lysoPC 22:6 (sn1); RT 9.33; 568.3->184.1	1.0105	0.0333005	0.512192	0.0411485	1.02774	0.114338	1.2573	0.088423
	lysoPC 22:6 (sn2); RT 8.69; 568.3->184.1	1.02093	0.0519073	0.491	0.0648463	1.03305	0.0620077	1.09937	0.0763731
	lysoPE 16:0 (sn1); RT 10.52; 454.3->313.3	0.995737	0.0305218	0.827533	0.125349	0.236172	0.0478209	1.55188	0.144129
	lysoPE 16:0 (sn2); RT 9.71; 454.3->313.3	1.00064	0.126526	0.751558	0.149712	0.293937	0.0595619	1.55946	0.141392
	lysoPE 17:0 (sn1); RT 12.22; 468.3->327.3	1.03042	0.282253	0.452673	0.172948	0.348571	0.325967	1.23837	0.441057
	lysoPE 17:0 (sn1); RT 12.32; 468.3->327.3	0.995435	0.417316	0.737668	0.586214	0.367482	0.21441	1.25851	0.388365
	lysoPE 17:0 (sn2); RT 11.51; 468.3->327.3	1.11618	0.650635	1.14422	0.664069	1.9952	2.97033	2.82449	2.96486
	lysoPE 18:0 (sn1); RT 13.83; 482.3->341.3	1.01774	0.0703257	0.73831	0.0723058	0.465435	0.0499597	1.59589	0.158871
	lysoPE 18:0 (sn2); RT 13.06; 482.3->341.3	1.01934	0.079629	0.678292	0.110588	0.452653	0.0726555	1.64932	0.103875
	lysoPE 18:0e; RT 15.47; 468.3->327.3	0.969031	0.741402	0.0282282	0.0892655	8.27022	6.78842	0.566889	0.590358
	lysoPE 18:0e; RT 15.55; 468.3->327.3	1.0052	0.176881	0	0	1.85223	0.803579	0.417237	0.374736
	lysoPE 18:1 (sn1); RT 11.35; 480.3->339.3	1.00027	0.0619157	1.52697	0.19824	0.207407	0.0720465	0.820758	0.131136
	lysoPE 18:1 (sn2); RT 10.66; 480.3->339.3	1.03192	0.149549	1.52673	0.302002	0.205221	0.0782035	0.776514	0.22482
	lysoPE 18:2 (sn1); RT 9.37; 478.3->337.3	0.995486	0.163757	1.80357	0.246565	0.220115	0.069734	0.547154	0.148792
	lysoPE 18:2 (sn2); RT 8.62; 478.3->337.3	1.03068	0.122454	2.397	0.431763	0.182148	0.101711	0.403032	0.136313
	lysoPE 20:1 (sn1); RT 14.42; 508.3->367.3	0.970523	0.265088	0.384938	0.239011	1.13265	0.797838	1.24046	0.455693
	lysoPE 20:1 (sn2); RT 13.75; 508.3->367.3	1.03902	0.514683	0.125702	0.296606	1.29623	0.865522	0.951478	0.589308
	lysoPE 20:3 (sn1); RT 10.7; 504.3->363.3	1.11517	0.706278	4.2284	2.60244	0.107111	0.18608	0.605771	0.493042
	lysoPE 20:4 (sn1); RT 9.35; 502.3->361.3	0.994185	0.0718752	2.10543	0.227662	0.238588	0.0765646	0.642637	0.154199
	lysoPE 20:4 (sn2); RT 8.7; 502.3->361.3	0.992978	0.157477	1.5582	0.374829	0.199111	0.112456	0.489025	0.142971
	lysoPE 22:6 (sn1); RT 8.88; 526.3->385.3	1.07716	0.321333	3.31106	0.907083	0.320815	0.282023	0.571178	0.236249
	lysoPE 22:6 (sn2); RT 9.51; 526.3->385.3	0.994574	0.22446	1.88505	0.520407	0.50076	0.278407	0.550853	0.288252
	PC 24:0; PC(12:0/12:0) (IS); RT 17.7; 622.4->184.1	1.01266	0.0556357	0.997562	0.0410102	0.992967	0.0461896	0.91915	0.0422023
	PC 30:0; PC(14:0/16:0); RT 23.39; 706.5->184.1	1.00607	0.0208448	2.20946	0.121204	0.177426	0.0155598	0.320208	0.0236875
	PC 30:1; PC(14:0/16:1); RT 22.16; 704.5->184.1	1.00459	0.040126	2.34221	0.236042	0.240363	0.0472738	0.29782	0.0426313
	PC 31:0; PC(15:0/16:0); RT 24.16; 720.5->184.1	1.00038	0.0410843	1.09835	0.0581092	0.60906	0.0700584	1.20691	0.0905158
	PC 31:0; PC(16:0e/16:0); RT 26.02; 720.5->184.1	1.00392	0.0195079	1.53321	0.0650924	0.61544	0.0319724	0.631851	0.0478908
	PC 31:1; PC(15:0/16:1); RT 22.97; 718.5->184.1	1.01266	0.0911913	1.86717	0.22171	0.0588857	0.0238514	0.65203	0.138335
	PC 31:1p; PC(16:0p/16:0); RT 25.72; 718.5->184.1	0.994308	0.0255562	1.93484	0.0896953	0.288563	0.0113577	0.236556	0.0194096
	PC 32:0; PC(16:0/16:0); RT 24.97; 734.6->184.1	1.00165	0.0175235	1.29315	0.0486416	0.862506	0.0434748	0.645717	0.0327531
	PC 32:1; PC(14:0/18:1 or 16:0/16:1); RT 23.74; 732.5->184.1	1.00279	0.0335667	2.03588	0.11132	0.201175	0.0103294	0.491514	0.0181279
	PC 32:2; PC(14:0/18:2 or 16:1/16:1); RT 22.69; 730.5->184.1	1.01132	0.0407337	2.36969	0.158291	0.0168376	0.0034848	0.421251	0.0270198
	PC 33:0; PC(17:0/16:0 or 18:0/15:0); RT 25.74; 748.6->184.1	1.00029	0.0367199	0.977244	0.101061	1.04915	0.0885403	0.933402	0.0722264
	PC 33:0e; PC(18:0e/16:0); RT 27.88; 748.6->184.1	1.00824	0.0269539	1.65887	0.145974	0.564958	0.0713193	0.560128	0.0436814
	PC 33:1; PC(15:0/18:1 or 16:0/17:1); RT 24.5; 746.6->184.1	1.00154	0.0334299	1.37714	0.0620252	0.69254	0.02758	0.70822	0.0464534
	PC 33:1e; PC(18:0e/16:1 or 18:1e/16:0); RT 26.32; 746.6->184.1	1.00117	0.0618023	1.26625	0.0874451	0.798794	0.0502944	0.718718	0.0524061
	PC 33:2; PC(15:0/18:2); RT 23.47; 744.6->184.1	1.01064	0.0136444	1.86277	0.116707	0.175487	0.0174604	0.877089	0.0439246
	PC 33:2e; PC(16:0e/18:2); RT 24.97; 744.6->184.1	1.00335	0.0365855	2.31277	0.164117	0.378698	0.089393	0.283567	0.0423398
	PC 33:2e; PC(16:1e/18:1); RT 25.23; 744.6->184.1	1.00771	0.0408281	1.7937	0.0980208	0.564511	0.030929	0.240259	0.0198329
	PC 34:0; PC(16:0/18:0); RT 26.67; 762.6->184.1	1.00554	0.0527039	0.960304	0.0545569	0.910344	0.0454232	0.991738	0.0646522
	PC 34:1; PC(16:0/18:1); RT 25.27; 760.6->184.1	1.00121	0.0354502	1.28024	0.0470982	0.965867	0.0331533	0.472035	0.0165281
	PC 34:2; PC(16:0/18:2 or 16:1/18:1); RT 24.22; 758.6->184.1	1.00101	0.00852196	1.07723	0.00241447	0.561133	0.0215987	0.601924	0.0214379
	PC 34:3; PC(14:0/20:3); RT 23.05; 756.6->184.1	1.00305	0.0166884	1.84219	0.115369	0.151191	0.00898902	0.69923	0.0423665
	PC 34:3; PC(16:0/18:3 or 16:1/18:2); RT 23.41; 756.6->184.1	1.00765	0.0225013	2.55893	0.124581	0.0706761	0.00686727	0.142554	0.011211
	PC 34:4; PC(14:0/20:4 or 16:1/18:3); RT 22.62; 754.5->184.1	1.01438	0.0323065	2.50176	0.152103	0.00982775	0.0035178	0.31917	0.0307533
	PC 34:5; PC(14:0/20:5); RT 21.74; 752.5->184.1	1.05121	0.246746	2.70419	0.440744	0.0635049	0.0696895	0.108715	0.0609474
	PC 35:1; PC(16:0/19:1 or 17:0/18:1 or 17:1/18:0); RT 26.06; 774.6->184.1	1.00416	0.0276586	1.27808	0.055642	1.15871	0.0594699	0.416848	0.028456
	PC 35:2; PC(17:0/18:2 or 17:1/18:1); RT 25.03; 772.6->184.1	1.00234	0.0115199	1.48224	0.0887295	0.743215	0.0308156	0.564299	0.0291904
	PC 35:2e; PC(16:0e/20:2); RT 27.01; 772.6->184.1	1.00406	0.0383614	1.72198	0.105747	0.909169	0.0396075	0.142099	0.0141381
	PC 35:2e; PC(18:0p/18:1 or 18:1e/18:1); RT 26.67; 772.6->184.1	1.00207	0.0402973	1.68441	0.0876094	0.59081	0.0756007	0.426958	0.0314487
	PC 35:3; PC(17:1/18:2); RT 23.82; 770.6->184.1	1.01447	0.0415725	1.93002	0.149087	0.519345	0.0483014	0.484094	0.0563616
	PC 35:3e; PC(18:1e/18:2); RT 25.55; 770.6->184.1	1.01131	0.0347172	2.07272	0.108354	0.48488	0.0381691	0.256944	0.0200698
	PC 35:3e; PC(18:2e/18:1) ; RT 25.8; 770.6->184.1	1.01606	0.0352922	2.33639	0.162786	0.329278	0.0424811	0.147441	0.0183878
	PC 35:4; PC(15:0/20:4); RT 23.37; 768.6->184.1	0.995148	0.0744799	1.91058	0.0801525	0.0500814	0.0112711	0.810043	0.0810141
	PC 35:4; PC(16:1e/20:3); RT 25.11; 768.6->184.1	1.00408	0.0182486	1.89136	0.0792674	0.291235	0.0173991	0.4923	0.0222836
	PC 35:5; PC(15:0/20:5); RT 22.54; 766.5->184.1	1.02135	0.145638	2.62028	0.471733	0.00897025	0.0283664	0.140997	0.104047
	PC 35:5e; PC(16:0e/20:5); RT 24.3; 766.5->184.1	1.00889	0.0800376	1.71688	0.157201	0.145218	0.0333271	0.0866403	0.0296662
	PC 35:5p; PC(16:0p/20:4); RT 24.83; 766.5->184.1	1.00463	0.041268	2.04029	0.0775378	0.289128	0.0155769	0.175487	0.0143671
	PC 36:0; PC(18:0/18:0); RT 28.66; 790.6->184.1	1.00532	0.0325389	0.703798	0.0314533	1.03832	0.0546822	1.37131	0.100977
	PC 36:0p; PC(16:0p/22:6); RT 29.41; 790.6->184.1	0.997145	0.0799189	2.28616	0.279619	0.469738	0.0643505	0.144535	0.0370335
	PC 36:1; PC(18:0/18:1); RT 27.07; 788.6->184.1	1.00365	0.0241144	1.20883	0.0525828	1.05086	0.0389626	0.569001	0.0256749
	PC 36:2; PC(18:0/18:2 or 18:1/18:1); RT 25.82; 786.6->184.1	1.00325	0.0430196	1.38942	0.0517596	0.73915	0.0312124	0.599331	0.021221
	PC 36:3; PC(16:0/20:3 or 18:0/18:3 or 18:1/18:2); RT 24.56; 784.6->184.1	1.00822	0.0252298	1.61912	0.065673	0.643637	0.0304312	0.466877	0.019438
	PC 36:3; PC(16:0/20:3 or 18:0/18:3 or 18:1/18:2); RT 24.75; 784.6->184.1	1.00952	0.0356005	1.88964	0.0873303	0.455822	0.0260219	0.215954	0.0103842
	PC 36:4; PC(16:0/20:4 or 16:1/20:3); RT 24.14; 782.6->184.1	1.00699	0.0350787	1.73384	0.0628881	0.221501	0.0185735	0.626729	0.0178199
	PC 36:4; PC(18:1/18:3 or 18:2/18:2); RT 23.55; 782.6->184.1	1.01774	0.0302615	2.28746	0.0959453	0.222108	0.0109437	0.451749	0.0197072
	PC 36:5; PC(14:0/22:5 or 16:0/20:5 or 16:1/20:4); RT 23.29; 780.6->184.1	1.00054	0.0155996	2.63736	0.133169	0.0232013	0.00300609	0.0711365	0.00498749
	PC 36:5; PC(18:2/18:3); RT 22.93; 780.6->184.1	1.0025	0.0408378	2.10536	0.119854	0.0468684	0.0089031	0.628245	0.0458367
	PC 36:6; PC(14:0/22:6); RT 22.48; 778.5->184.1	1.02857	0.0816701	2.83998	0.318611	0.0286373	0.012923	0.234637	0.0592457
	PC 36:6; PC(16:1/20:5); RT 22.2; 778.5->184.1	1.00433	0.0952601	2.16249	0.260188	0.116721	0.0577438	0.2408	0.0863004
	PC 37:1; PC(18:0/19:1 or 19:0/18:1); RT 27.96; 802.6->184.1	1.0027	0.0302563	0.646645	0.0818255	1.84955	0.131867	0.399432	0.0285168
	PC 37:2; PC(18:1/19:1 or 18:2/19:0); RT 26.7; 800.6->184.1	0.996073	0.0530904	0.466514	0.0379959	2.07371	0.112165	0.46243	0.0385284
	PC 37:3; PC(17:0/20:3 or 19:1/18:2); RT 25.59; 798.6->184.1	1.00634	0.0323582	1.5468	0.0667416	0.763458	0.038336	0.458279	0.0407097
	PC 37:4; PC(17:0/20:4); RT 24.91; 796.6->184.1	1.00647	0.0521683	1.52082	0.0607804	0.357374	0.0301087	0.983479	0.0303387
	PC 37:4e; PC(18:0e/20:4); RT 26.85; 796.6->184.1	1.00667	0.0492944	2.18078	0.126725	0.285863	0.0141683	0.277662	0.0149237
	PC 37:4e; PC(18:1e/20:3); RT 26.4; 796.6->184.1	0.99727	0.0334091	1.41608	0.0616964	0.532287	0.0461009	0.715384	0.0569488
	PC 37:5; PC(17:0/20:5 or 17:1/20:4); RT 24.1; 794.6->184.1	1.02946	0.0688389	1.59192	0.225525	0.278191	0.0703505	0.836888	0.144092
	PC 37:5e; PC(16:0e/22:5 or 18:0e/20:5) ; RT 25.41; 794.6->184.1	1.01094	0.0327585	1.90212	0.0899849	0.338241	0.0191655	0.496088	0.0305002
	PC 37:5p; PC(18:0p/20:4); RT 26.08; 794.6->184.1	1.00291	0.0456524	2.08914	0.114127	0.27546	0.0388369	0.31762	0.0462401
	PC 37:6; PC(15:0/22:6); RT 23.29; 792.6->184.1	0.978713	0.174985	1.8864	0.24828	0.311317	0.0483355	0.596907	0.101837
	PC 37:6e; PC(16:0e/22:6); RT 25.13; 792.6->184.1	1.00243	0.0387929	2.16563	0.113783	0.66148	0.0568396	0.261096	0.0226735
	PC 37:6e; PC(18:1e/20:5); RT 24.38; 792.6->184.1	1.0065	0.0475309	1.77994	0.126227	0.366819	0.0502943	0.747576	0.0913659
	PC 38:1; PC(18:1/20:0); RT 29.01; 816.6->184.1	1.00061	0.0431234	1.04592	0.0839615	1.24795	0.046833	0.640108	0.0409683
	PC 38:2; PC(16:0/22:2); RT 27.33; 814.6->184.1	1.00921	0.0162331	0.850795	0.070482	1.42087	0.0767547	0.701545	0.0467474
	PC 38:2; PC(18:0/20:2); RT 27.49; 814.6->184.1	1.01368	0.0521781	1.49983	0.083241	0.954568	0.0515435	0.508314	0.0239109
	PC 38:3; PC(18:0/20:3 or 18:1/20:2); RT 26.44; 812.6->184.1	1.00082	0.0429991	1.56314	0.0689245	0.689735	0.0304381	0.432561	0.0227142
	PC 38:4; PC(18:0/20:4); RT 25.73; 810.6->184.1	1.00559	0.0460822	1.29342	0.0547126	0.402569	0.0145155	1.05096	0.0568383
	PC 38:4; PC(18:1/20:3); RT 25.37; 810.6->184.1	1.00829	0.02967	1.46797	0.0568473	0.512984	0.0205646	0.877757	0.0416731
	PC 38:5; PC(18:0/20:5); RT 24.86; 808.6->184.1	1.00576	0.0362487	0.923992	0.0333768	0.808696	0.0400815	1.23589	0.0632109
	PC 38:5; PC(18:1/20:4); RT 24.46; 808.6->184.1	1.00988	0.0257145	1.85904	0.0761363	0.334385	0.011582	0.494193	0.0214024
	PC 38:6; PC(16:0/22:6 or 18:2/20:4); RT 24.02; 806.6->184.1	1.01281	0.0527609	1.50229	0.0725434	0.89276	0.05418	0.412732	0.0187763
	PC 38:7; PC(16:1/22:6 or 18:2/20:5); RT 22.62; 804.6->184.1	1.02059	0.0497352	2.75624	0.214282	0.0944157	0.0455386	0.276679	0.0322131
	PC 39:3; PC(19:0/20:3); RT 27.33; 826.6->184.1	1.01594	0.0304864	0.583192	0.0676538	1.99712	0.212782	0.458591	0.0520864
	PC 39:6; PC(17:0/22:6); RT 24.76; 820.6->184.1	1.01339	0.0966428	0.985993	0.0735449	1.50227	0.129405	0.693206	0.04828
	PC 39:6e; PC(18:1e/22:5); RT 25.71; 820.6->184.1	0.99985	0.0607105	1.84722	0.135423	0.365797	0.0544356	0.200636	0.0298397
	PC 39:6p; PC(18:0p/22:5); RT 26.6; 820.6->184.1	0.998	0.0873477	1.24683	0.145625	1.36532	0.119478	0.233643	0.0301913
	PC 39:7; PC(17:1/22:6); RT 24.18; 818.6->184.1	1.00227	0.039546	0.959954	0.0852786	0.491759	0.0798717	0.573249	0.0517918
	PC 39:7e; PC(18:1e/22:6); RT 25.21; 818.6->184.1	1.0081	0.091888	1.32013	0.0637545	0.898735	0.0583022	0.239275	0.0239425
	PC 40:1; PC(18:1/22:0); RT 31.51; 844.7->184.1	1.03544	0.123531	0.936562	0.193779	0.977983	0.169959	0.932651	0.230838
	PC 40:4; PC(18:0/22:4 or 20:1/20:3); RT 27.57; 838.6->184.1	1.01737	0.0561096	1.34426	0.136172	0.743032	0.0737825	0.951515	0.0680674
	PC 40:5; PC(18:0/22:5); RT 26.54; 836.6->184.1	1.00647	0.0330803	0.309224	0.0151255	0.861211	0.0413362	1.92452	0.1099
	PC 40:6; PC(18:0/22:6); RT 25.59; 834.6->184.1	1.00884	0.039101	0.946032	0.0329685	1.18877	0.0623148	0.794485	0.0455059
	PC 40:6; PC(18:1/22:5 or 20:2/20:4); RT 25.13; 834.6->184.1	1.01198	0.0161779	0.726076	0.0612854	1.53259	0.0893578	0.823259	0.0497464
	PC 40:7; PC(18:1/22:6); RT 24.28; 832.6->184.1	1.00702	0.0278412	0.904267	0.0725741	2.0929	0.095547	0.321915	0.0242479
	PC 40:7; PC(20:3/20:4); RT 23.91; 832.6->184.1	1.00678	0.0940597	1.53228	0.111516	0.367737	0.0531219	0.827178	0.109284
	PC 40:8; PC(20:4/20:4); RT 23.27; 830.6->184.1	1.00472	0.0487587	1.20699	0.107757	0.322462	0.0253072	1.42492	0.0868593
	PC 41:6; PC(19:0/22:6); RT 26.42; 848.6->184.1	1.02041	0.0824765	0.234707	0.0468628	2.26901	0.291949	0.497119	0.104709
	PE 32:0; PE(16:0/16:0); RT 24.94; 692.5->551.5	1.02729	0.158559	1.82465	0.704695	0.748316	0.531788	0.330083	0.147465
	PE 32:1; PE(14:0/18:1 or 16:0/16:1); RT 23.73; 690.5->549.5	1.02705	0.16037	1.98933	0.490546	0.881865	0.174265	0.613011	0.190027
	PE 32:2; PE(14:0/18:2); RT 22.6; 688.5->547.5	0.571429	0.9759	4.40361	4.9839	0.875707	2.18091	71.8655	96.3898
	PE 33:1e ; PE(16:0e/18:1); RT 26.32; 704.6->563.6	1.00788	0.131551	1.68984	0.342896	1.13454	0.328608	0.300759	0.0758162
	PE 33:2; PE(15:0/18:2); RT 23.27; 702.5->561.5	0.714286	0.95119	79.6701	105.742	1.52472	3.76564	0	0
	PE 33:2p; PE(16:0p/18:1); RT 25.23; 702.5->561.5	1.00321	0.207527	0.784973	0.244232	1.71511	0.320058	0.103514	0.0532114
	PE 34:0; PE(16:0/18:0); RT 26.56; 720.6->579.6	1.06525	0.240955	2.41108	0.645181	0.824263	0.317627	0.344193	0.171147
	PE 34:1; PE(16:0/18:1); RT 25.21; 718.5->577.5	0.993054	0.0733302	1.89518	0.25067	0.377695	0.0882983	0.159152	0.0479291
	PE 34:2; PE(16:0/18:2 or 16:1/18:1); RT 24.26; 716.5->575.5	1.02029	0.0514424	2.39348	0.279288	0.142274	0.0415801	0.125606	0.0324358
	PE 34:3; PE(16:0/18:3); RT 23.06; 714.5->573.5	1.09952	0.421619	3.19238	1.46282	0	0	0	0
	PE 34:3; PE(16:0/18:3); RT 23; 714.5->573.5	0.977092	0.249963	3.72459	1.05535	0	0	0.165708	0.524015
	PE 34:3; PE(16:1/18:2); RT 23.37; 714.5->573.5	1.0271	0.29955	4.07333	1.52276	0	0	0	0
	PE 34:3; PE(16:1/18:2); RT 23.43; 714.5->573.5	1.11568	0.423462	3.32719	1.17825	0.0964421	0.304977	0	0
	PE 35:1; PE(17:0/18:1); RT 26.05; 732.6->591.6	1.00358	0.121798	2.45213	0.749307	0.288243	0.273136	0.0411349	0.13008
	PE 35:1e; PE(18:0e/18:1); RT 28.22; 732.6->591.6	0.992268	0.146509	0.373664	0.12279	2.2777	0.285506	0.256418	0.0958936
	PE 35:2; PE(17:0/18:2); RT 25.04; 730.5->589.5	0.988079	0.275648	1.5787	0.448766	0.0987001	0.124073	0.0763993	0.119484
	PE 35:2e ; PE(18:0e/18:2); RT 27.04; 730.5->589.5	0.981755	0.0993226	0.429312	0.0944947	2.37946	0.182792	0.185027	0.0438673
	PE 35:2p; PE(18:0p/18:1); RT 27.97; 730.5->589.5	1.04048	0.340438	4.66806	1.85124	0.6565	0.22942	0.10887	0.146808
	PE 35:3p; PE(18:0p/18:2 or 18:0e/18:3 or 18:1p/18:1); RT 26.66; 728.5->587.5	1.0296	0.305405	2.34536	0.500168	0.332985	0.178924	0.0520708	0.114067
	PE 35:4p; PE(16:0p/20:3 or 16:0e/20:4); RT 25.14; 726.5->585.5	0.999341	0.107202	1.60854	0.161408	0.823254	0.138119	0.233751	0.0578019
	PE 35:5p; PE(16:0p/20:4); RT 24.8; 724.5->583.5	0.991607	0.114839	1.60171	0.243178	0.791438	0.213493	0.252195	0.0819465
	PE 36:1; PE(16:0/20:1 or 18:0/18:1); RT 27; 746.6->605.6	0.9932	0.0661275	2.24268	0.211022	0.191079	0.0403254	0.145903	0.0501075
	PE 36:2; PE(18:0/18:2 or 18:1/18:1); RT 25.79; 744.6->603.6	0.992889	0.0632709	1.98191	0.139863	0.113088	0.0196477	0.0951552	0.0217141
	PE 36:3; PE(18:1/18:2); RT 24.46; 742.5->601.5	0.99352	0.0412581	2.19114	0.148358	0.0411327	0.0194737	0.021279	0.00777885
	PE 36:4; PE(16:0/20:4); RT 24.15; 740.5->599.5	1.01216	0.0789621	2.35819	0.199833	0.191952	0.0394837	0.17063	0.0530353
	PE 36:4; PE(18:2/18:2); RT 23.55; 740.5->599.5	1.02819	0.106721	2.95708	0.400743	0.00682272	0.0215753	0.00556558	0.0175999
	PE 36:5; PE(16:0/20:5); RT 23.43; 738.5->597.5	0.998352	0.120425	2.54407	0.439624	0	0	0	0
	PE 36:5; PE(18:2/18:3); RT 23; 738.5->597.5	1.02418	0.830053	6.41883	2.06477	0	0	0	0
	PE 37:2; PE(19:0/18:2); RT 26.6; 758.6->617.6	0.926525	0.474281	1.62596	0.597815	0.675244	0.801036	0.0983389	0.310975
	PE 37:2e; PE(20:0e/18:1); RT 29.04; 758.6->617.6	1.00816	0.0791563	0.0675533	0.0489375	2.496	0.356746	0.280534	0.0729913
	PE 37:4; PE(17:0/20:4); RT 24.94; 754.5->613.5	0.948614	0.292975	2.32803	0.70105	0.111351	0.118976	0.119564	0.138333
	PE 37:4e ; PE(18:0e/20:4 or 20:0e/18:4 or 20:1e/18:3); RT 26.88; 754.5->613.5	1.01265	0.0476286	0.939558	0.10687	1.96848	0.0867022	0.296857	0.054426
	PE 37:4e ; PE(18:1e/20:3); RT 26.19; 754.5->613.5	1.01068	0.373697	1.03095	0.593303	0.909643	0.461359	0.486687	0.365519
	PE 37:5p; PE(16:0p/22:4 or 18:1p/20:3); RT 25.45; 752.5->611.5	0.99213	0.130463	1.66947	0.200846	0.717925	0.142069	0.22115	0.0455812
	PE 37:5p; PE(18:0p/20:4); RT 26.48; 752.5->611.5	1.00231	0.0657479	1.80201	0.201841	0.582011	0.103097	0.213121	0.0873517
	PE 37:6p; PE(18:0p/20:5 or 18:1p/20:4 or 16:0e/22:6); RT 24.92; 750.5->609.5	1.01488	0.0954767	0.925779	0.176129	2.10575	0.217371	0.0808537	0.0242392
	PE 37:7p; PE(16:0p/22:6); RT 24.64; 748.6->607.6	0.973867	0.194117	0.993431	0.156616	1.49928	0.222066	0.00915129	0.0289389
	PE 38:1; PE(18:0/20:1); RT 28.94; 774.6->633.6	1.0305	0.437278	1.17245	0.443294	0.372589	0.46072	0.0691726	0.151105
	PE 38:2; PE(18:1/20:1); RT 27.38; 772.6->631.6	1.07619	0.172254	2.73128	0.744892	0.396207	0.349745	0.0367495	0.0776216
	PE 38:3; PE(18:0/20:3); RT 26.39; 770.6->629.6	0.97287	0.205627	2.02547	0.224503	0.108056	0.0525878	0.0484488	0.0385572
	PE 38:4; PE(16:0/22:4); RT 25.06; 768.6->627.6	0.997705	0.225031	2.43766	0.3952	0.0434589	0.0676996	0.00248473	0.00533734
	PE 38:4; PE(18:0/20:4); RT 25.69; 768.6->627.6	0.994449	0.0416606	1.94946	0.114429	0.1691	0.0205813	0.154565	0.0204713
	PE 38:5; PE(18:0/20:5); RT 24.86; 766.5->625.5	0.992188	0.110115	2.09422	0.167086	0.140343	0.055728	0.0757405	0.0538259
	PE 38:5; PE(18:1/20:4); RT 24.47; 766.5->625.5	0.991989	0.0682178	2.21311	0.178831	0.184412	0.0565296	0.06333	0.0253393
	PE 38:6; PE(16:0/22:6 or 16:1/22:5 or 20:2/18:4); RT 23.97; 764.5->623.5	0.998755	0.130254	2.28519	0.290249	0.0971607	0.0235989	0.0102527	0.0191256
	PE 38:6; PE(18:1/20:5 or 18:2/20:4); RT 23.44; 764.5->623.5	0.973913	0.111886	3.36759	0.541698	0.471113	0.219006	0.4601	0.240837
	PE 39:4; PE(19:0/20:4); RT 26.11; 782.6->641.6	1.18271	0.779368	2.86051	3.17529	0.117922	0.281331	0.194527	0.442415
	PE 39:4e; PE(18:0e/22:4 or 20:0e/20:4); RT 28.86; 782.6->641.6	1.01519	0.168926	0.11446	0.0529458	2.34202	0.381682	0.417955	0.0879748
	PE 39:5; PE(17:0/22:5); RT 25.06; 780.6->639.6	0.571429	0.787025	2.64268	1.93376	0.203514	0.333692	0	0
	PE 39:6p ; PE(18:0p/22:5 or 18:1p/22:4); RT 27.36; 778.5->637.5	1.03429	0.268681	2.15854	1.06492	1.62794	0.563989	0.314976	0.467791
	PE 39:7; PE(17:1/22:6); RT 23.36; 776.5->635.5	0.571429	0.9759	0.0893177	0.282447	73.9306	114.678	0	0
	PE 39:7p; PE(18:0p/22:6 or 18:1p/22:5); RT 26.23; 776.5->635.5	0.982859	0.105705	1.28281	0.337125	1.26694	0.193216	0.0368191	0.0388642
	PE 40:4; PE(18:0/22:4 or 20:0/20:4); RT 27.02; 796.6->655.6	0.967591	0.116507	1.59927	0.274809	0.23379	0.153722	0.438983	0.134348
	PE 40:5; PE(18:0/22:5); RT 26.03; 794.6->653.6	1.013	0.097443	3.21405	0.536937	0.0531635	0.0471161	0.0751647	0.0630702
	PE 40:6; PE(18:0/22:6); RT 25.54; 792.6->651.6	0.990311	0.0427379	2.04724	0.175883	0.146717	0.0478162	0.00632507	0.0123449
	PE 40:6; PE(18:1/22:5); RT 25.16; 792.6->651.6	0.997456	0.666233	2.99259	1.40718	0.697345	0.601154	0	0
	PE 40:7; PE(18:1/22:6); RT 24.35; 790.5->649.5	0.973897	0.219595	1.74482	0.342508	0.2658	0.256955	0.00383929	0.0121409
	Not annotated; RT 0.93; 280.9->280.9	0.989132	0.113966	1.06719	0.162819	0.886014	0.149305	1.07052	0.166381
	Not annotated; RT 0.93; 365.3->365.3	1.01813	0.197841	0.416907	0.140595	0.990622	0.188598	1.84512	0.222189
	Not annotated; RT 0.95; 407.1->407.1	1.04873	0.466853	2.02108	1.04003	0.0694437	0.018956	0.0929288	0.0217541
	Not annotated; RT 0.95; 508.3->184.1	0.285714	0.755929	0	0	0	0	2.28694	7.23193
	Not annotated; RT 0.97; 199->199	1.01525	0.0502083	0.922121	0.0752464	0.988162	0.0990125	1.0845	0.124146
	Not annotated; RT 0.97; 268.9->268.9	0.97631	0.0783794	0.206489	0.048933	1.36273	0.10681	0.917088	0.0478034
	Not annotated; RT 1.05; 278.95->278.95	1.02068	0.0665152	0.163493	0.0464431	1.27907	0.126119	0.828531	0.138599
	Not annotated; RT 1.09; 276.9->276.9	0.995056	0.0514729	0.107427	0.0306816	1.37337	0.0851427	1.22662	0.0899512
	Not annotated; RT 1.28; 280.9->280.9	1.0003	0.105947	0.42131	0.119942	1.17946	0.20121	1.81169	0.361687
	Not annotated; RT 1.5; 268.9->268.9	1.00162	0.135787	0.149174	0.0722575	2.06177	0.366888	0.688838	0.134906
	Not annotated; RT 10.32; 572.4->184.1	1.01734	0.109338	0.609417	0.204197	0.473993	0.138933	1.38502	0.326379
	Not annotated; RT 10.42; 580.4->184.1	1.0134	0.155129	0.88742	0.199485	0.323999	0.0998725	1.3249	0.167982
	Not annotated; RT 10.49; 524.4->184.1	0.734684	0.519485	0.487274	0.527692	0.557604	0.204754	1.68755	2.12166
	Not annotated; RT 10.51; 468.3->184.1	0.971365	0.189309	0.369625	0.383623	1.60233	0.481075	0.833141	0.555485
	Not annotated; RT 10.57; 548.4->184.1	0.893383	0.705415	0.809752	0.785436	154.256	465.905	0.608824	0.605173
	Not annotated; RT 10.59; 580.4->184.1	0.99328	0.21604	0.555063	0.0944403	0.358744	0.0792515	0.855654	0.118964
	Not annotated; RT 10.61; 267.2->267.2	0.990425	0.0599794	0.427768	0.0818815	1.53862	0.364386	0.997061	0.598719
	Not annotated; RT 10.83; 510.4->184.1	1.01257	0.094548	1.12267	0.11565	0.861199	0.0674823	0.709867	0.0651885
	Not annotated; RT 10.89; 522.4->184.1	1.00612	0.118365	1.58943	0.144374	0.431592	0.160056	0.924992	0.744888
	Not annotated; RT 10.89; 524.4->184.1	1.00595	0.344136	1.23246	0.256447	0.222311	0.101819	0.502119	0.144765
	Not annotated; RT 10.95; 572.4->184.1	1.02186	0.222259	0.201551	0.105366	0.64323	0.257618	1.95942	0.321168
	Not annotated; RT 10.97; 718.5->184.1	1.00189	0.115242	0.586777	0.170986	0.026977	0.0501536	0.304916	0.0554198
	Not annotated; RT 11.05; 337->337	1.03497	0.115232	0.414021	0.0594948	1.46025	0.205885	0.584565	0.0826799
	Not annotated; RT 11.09; 331.3->331.3	0.979403	0.105464	0.298079	0.0956307	1.35232	0.198786	1.14966	0.225485
	Not annotated; RT 11.11; 329.2->329.2	1.01299	0.174435	0.204493	0.0440964	1.57239	0.0698665	1.0572	0.053287
	Not annotated; RT 11.18; 307.3->307.3	0.995342	0.0721865	0.160534	0.0385466	2.19068	0.200277	0.673687	0.0684385
	Not annotated; RT 11.19; 546.4->184.1	1.01625	0.124149	0.846213	0.157946	0.683456	0.209164	1.28341	0.185384
	Not annotated; RT 11.21; 580.4->184.1	1.03709	0.261776	1.57037	0.304194	0.562882	0.216338	1.11679	0.316988
	Not annotated; RT 11.29; 524.4->184.1	1.00257	0.8166	1.23396	1.12205	0.309031	0.429309	0.956932	1.06776
	Not annotated; RT 11.5; 331.3->331.3	1.0015	0.0333553	0.0466436	0.0115187	1.64926	0.168424	1.15194	0.100388
	Not annotated; RT 11.64; 510.4->184.1	1.02549	0.0810419	1.31389	0.0582232	0.922613	0.101458	0.79753	0.12202
	Not annotated; RT 11.68; 522.4->184.1	1.0021	0.0380953	2.07462	0.129557	0.139834	0.0277449	0.550692	0.0262178
	Not annotated; RT 11.72; 622.4->184.1	1.01007	0.25462	0.71832	0.123109	0.134954	0.0412789	0.431993	0.0732356
	Not annotated; RT 11.78; 305.05->305.05	1.00181	0.0532473	0.050413	0.01117	2.22453	0.144494	0.513538	0.0543371
	Not annotated; RT 11.78; 307.3->307.3	1.0003	0.0754242	0.219554	0.0743475	1.8761	0.326731	0.552608	0.161018
	Not annotated; RT 11.83; 480.3->339.3	1.0561	0.643503	14.9251	17.4774	0	0	0.867696	0.438958
	Not annotated; RT 11.9; 580.4->184.1	0.56195	0.959903	38.7051	58.1604	0	0	0.228033	0.481238
	Not annotated; RT 11.96; 339.3->339.3	1.03169	0.103976	0.743354	0.11636	1.42951	0.257599	0.691238	0.115508
	Not annotated; RT 11.98; 365.3->365.3	1.00664	0.145008	0.537667	0.164468	1.55707	0.451622	0.574551	0.130446
	Not annotated; RT 12.18; 580.4->184.1	0.8199	0.889687	0.250632	0.676177	0	0	0.411615	0.772741
	Not annotated; RT 12.5; 580.4->184.1	1.00446	0.174785	0.572288	0.141933	0.125714	0.0915171	0.399273	0.100817
	Not annotated; RT 12.51; 524.4->184.1	0.998839	0.135678	0.204625	0.113059	0.837299	0.0633831	1.98161	0.129593
	Not annotated; RT 12.61; 510.4->184.1	1.05657	0.633973	0.45414	0.569178	0.563364	0.307267	0.977641	0.780293
	Not annotated; RT 12.73; 704.5->184.1	1.00601	0.390742	0.452397	0.153591	0.243411	0.0929065	0.464115	0.143848
	Not annotated; RT 12.91; 568.3->184.1	1.05342	0.821976	0.6005	1.89895	10.4438	31.8059	0.562419	0.344208
	Not annotated; RT 12; 283.05->283.05	1.00303	0.0632218	0.383344	0.03955	1.65807	0.104063	0.518586	0.0410278
	Not annotated; RT 13.01; 508.3->184.1	0.998679	0.0790543	0.545716	0.111106	1.23773	0.124307	1.23373	0.166387
	Not annotated; RT 13.03; 508.3->184.1	1.02429	0.0846954	0.648353	0.12411	1.29271	0.164953	1.2329	0.157934
	Not annotated; RT 13.17; 704.5->184.1	0.998688	0.31658	0.572728	0.15523	0.234029	0.111037	0.275657	0.0918937
	Not annotated; RT 13.3; 307.3->307.3	1.0512	0.162743	0.23736	0.115122	2.33444	0.415912	0.716736	0.323137
	Not annotated; RT 13.43; 508.3->184.1	1.03978	0.733434	2.5423	1.34045	0.542325	0.512391	1.11769	1.25231
	Not annotated; RT 13.51; 814.6->184.1	0.990079	0.193148	1.77247	0.39877	0.0212093	0.0670696	0.540734	0.259222
	Not annotated; RT 13.58; 552.4->184.1	0.994833	0.605735	0.533748	0.253645	1.72256	0.717202	1.05806	0.97232
	Not annotated; RT 13.61; 730.5->184.1	0.978077	0.282243	0.458994	0.165924	0.0970011	0.0909869	0.312582	0.110475
	Not annotated; RT 13.7; 568.3->184.1	1.05579	0.279785	0.583269	0.451425	0.619171	0.379425	1.40783	0.469187
	Not annotated; RT 13.96; 538.4->184.1	1.01617	0.077956	0.10408	0.0369171	0.497842	0.0410353	2.40686	0.221819
	Not annotated; RT 14.08; 746.6->184.1	0.995467	0.147126	0.498	0.167133	0.0393311	0.0322856	0.83139	0.154941
	Not annotated; RT 14.11; 283.05->283.05	1.00885	0.15081	0.775764	0.0730865	1.39134	0.144187	0.880919	0.0781535
	Not annotated; RT 14.3; 552.4->184.1	1.15857	0.688799	0.868864	0.622497	0.767625	0.756961	1.17915	1.05516
	Not annotated; RT 14.45; 365.3->365.3	0.986642	0.0982743	0.304119	0.0407951	1.87183	0.258274	0.675961	0.0815149
	Not annotated; RT 14.56; 704.5->184.1	1.01512	0.179502	0.391731	0.0994335	0.219129	0.124149	1.47269	0.241927
	Not annotated; RT 14.59; 706.5->184.1	1.04945	0.270966	0.888824	0.299108	0.160589	0.138429	0.70461	0.350334
	Not annotated; RT 14.73; 538.4->184.1	1.02162	0.0668222	0.1152	0.0389868	0.626446	0.12439	2.21923	0.201627
	Not annotated; RT 14.97; 550.4->184.1	1.11228	0.607116	2.31206	1.719	0.615412	0.343532	0.683863	1.00089
	Not annotated; RT 14; 622.4->184.1	1.0208	0.192446	0.578847	0.0673634	0.0906888	0.0142295	0.954967	0.0643797
	Not annotated; RT 15.05; 480.3->184.1	1.04835	0.372143	0	0	2.42053	0.358228	0	0
	Not annotated; RT 15.41; 732.5->184.1	1.00806	0.308838	0.35305	0.113394	0.307146	0.24547	0.463267	0.152736
	Not annotated; RT 15.44; 510.4->184.1	0.972511	0.147384	0.757669	0.25736	1.20272	0.280009	0.907303	0.259591
	Not annotated; RT 15.57; 790.6->184.1	0.964333	0.139163	0.853811	0.152414	0.0888597	0.12893	0.599627	0.333787
	Not annotated; RT 15.58; 552.4->184.1	1.04551	0.21546	0	0	1.40216	0.454281	1.78003	0.638923
	Not annotated; RT 15.64; 524.4->184.1	1.03967	0.226021	0.962826	0.435755	0.790922	0.355824	1.47881	0.517432
	Not annotated; RT 15.72; 387.2->94.9	1.05328	0.357797	0.560083	0.684397	0.478099	0.665336	0.329952	0.311654
	Not annotated; RT 15.8; 730.5->184.1	0.998638	0.0899559	0.417737	0.181176	0.103896	0.0835745	1.0585	0.211977
	Not annotated; RT 15.88; 732.5->184.1	1.01034	0.228768	0.400857	0.205646	0.152222	0.0304698	0.328009	0.0636042
	Not annotated; RT 16.12; 744.6->184.1	1.03798	0.228575	0.727544	0.472668	0.243491	0.192634	0.897567	0.423788
	Not annotated; RT 16.14; 756.6->184.1	0.993558	0.289936	0.382929	0.162679	0.0324147	0.0473987	0.77472	0.115472
	Not annotated; RT 16.14; 794.6->184.1	1.01735	0.0848081	1.75527	0.308408	0.0273163	0.0459422	0.640574	0.17542
	Not annotated; RT 16.28; 552.4->184.1	1.04489	0.0740971	0.0222313	0.0272682	1.47213	0.423484	1.45532	0.188702
	Not annotated; RT 16.38; 794.6->184.1	1.02712	0.130768	1.72589	0.37877	0.0144249	0.0328611	0.796298	0.172983
	Not annotated; RT 16.4; 524.4->184.1	0.9692	0.240124	0.579431	0.196376	0.838226	0.275589	1.30751	0.321695
	Not annotated; RT 16.4; 706.5->184.1	1.02312	0.178082	0.367482	0.17399	0.333466	0.140044	0.523969	0.169482
	Not annotated; RT 16.4; 816.6->184.1	0.986957	0.148965	1.68489	0.33004	0.027424	0.0580219	0.456113	0.19624
	Not annotated; RT 16.52; 814.6->184.1	1.00103	0.0818935	2.18551	0.257687	0.0988826	0.038684	0.575295	0.0816477
	Not annotated; RT 16.76; 814.6->184.1	0.996553	0.12036	2.25794	0.262895	0.0449266	0.0292574	0.557981	0.0852861
	Not annotated; RT 16.78; 798.6->184.1	0.988277	0.161765	2.14665	0.533177	0.0382234	0.0805876	0.298757	0.161487
	Not annotated; RT 16.86; 816.6->184.1	1.02103	0.0799031	2.56756	0.341389	0.0391559	0.0400147	0.326249	0.101055
	Not annotated; RT 16.99; 798.6->184.1	0.97843	0.212428	2.14279	0.230357	0.0579679	0.0596433	0.324136	0.17901
	Not annotated; RT 16.99; 814.6->184.1	1.02378	0.0509357	2.26889	0.180486	0.0332909	0.0149033	0.466132	0.0829406
	Not annotated; RT 17.01; 796.6->184.1	1.04294	0.104148	2.75135	0.394449	0.0475241	0.0339437	0.452783	0.0606903
	Not annotated; RT 17.03; 754.5->184.1	0.57565	0.812293	0.680736	0.776032	0	0	11.0589	32.6982
	Not annotated; RT 17.15; 792.6->184.1	1.02208	0.194968	0.547349	0.227902	0.160094	0.0592824	0.440892	0.0859168
	Not annotated; RT 17.19; 806.6->184.1	0.991977	0.256953	0.655647	0.108841	0.00872878	0.0106733	0.444094	0.123373
	Not annotated; RT 17.31; 772.6->184.1	1.00509	0.177277	1.18519	0.239296	0.139723	0.118785	0.512716	0.104064
	Not annotated; RT 17.33; 790.6->184.1	1.00774	0.254434	0.459272	0.0662352	0.13294	0.0139346	0.450465	0.0470475
	Not annotated; RT 17.45; 814.6->184.1	0.984803	0.119818	2.08175	0.255463	0.0198188	0.0213966	0.526376	0.0854315
	Not annotated; RT 17.47; 808.6->184.1	0.982221	0.247841	0.737664	0.15631	0	0	0.391328	0.0886678
	Not annotated; RT 17.49; 806.6->184.1	1.004	0.201911	0.79692	0.107197	0.00368129	0.00280576	0.378601	0.0341386
	Not annotated; RT 17.66; 746.6->184.1	0.989862	0.0681805	2.18465	0.282717	0	0	0.435718	0.0926151
	Not annotated; RT 17.66; 762.6->184.1	0.980206	0.289736	5.38049	1.66644	0	0	0.318828	0.317571
	Not annotated; RT 17.68; 748.6->184.1	1.10147	0.148148	4.5485	1.53505	0	0	0.413826	0.221575
	Not annotated; RT 17.71; 796.6->184.1	1.02119	0.0671696	2.47116	0.293886	0.0638996	0.0369159	0.480703	0.105948
	Not annotated; RT 17.77; 798.6->184.1	1.02752	0.298629	2.19596	0.560015	0.0733215	0.0537218	0.391897	0.142376
	Not annotated; RT 17.83; 816.6->184.1	1.01986	0.176073	1.33008	0.153368	0.169293	0.0355945	0.409755	0.0804611
	Not annotated; RT 17.86; 730.5->184.1	0.999419	0.236053	1.89503	0.614428	0.0631659	0.0790668	0.529316	0.156683
	Not annotated; RT 17.88; 790.6->184.1	1.02266	0.117736	0.869262	0.188198	0.17566	0.0426907	0.662151	0.107327
	Not annotated; RT 17.98; 792.6->184.1	1.01611	0.162205	0.965442	0.346929	0.294687	0.262518	0.791891	0.261999
	Not annotated; RT 18.06; 780.6->184.1	1.00167	0.083732	2.16811	0.386953	0.0590903	0.0605151	0.514306	0.0906551
	Not annotated; RT 18.06; 790.6->184.1	1.02645	0.144207	0.805	0.114915	0.188521	0.0528385	0.647785	0.138819
	Not annotated; RT 18.08; 814.6->184.1	1.01039	0.053528	2.38641	0.240054	0.0567509	0.0228827	0.487438	0.0630956
	Not annotated; RT 18.1; 794.6->184.1	1.00642	0.0784978	2.07173	0.235532	0.0511363	0.052966	0.567786	0.169016
	Not annotated; RT 18.14; 788.6->184.1	1.03371	0.152399	0.940127	0.181132	0.191393	0.0254644	0.477242	0.0541008
	Not annotated; RT 18.18; 754.5->184.1	1.02446	0.185048	2.10904	0.290928	0.0475537	0.053786	0.512689	0.181636
	Not annotated; RT 18.24; 538.4->184.1	0.958264	0.229002	0.260189	0.147699	1.88405	0.469265	1.00231	0.412946
	Not annotated; RT 18.24; 772.6->184.1	1.01725	0.106495	2.17538	0.129342	0.0651916	0.0238116	0.608896	0.0776041
	Not annotated; RT 18.36; 816.6->184.1	0.999522	0.213209	1.12584	0.252059	0.16474	0.0493778	0.398486	0.0884537
	Not annotated; RT 18.4; 788.6->184.1	1.02844	0.235568	0.514306	0.0903524	0.218726	0.0365297	0.547164	0.0729518
	Not annotated; RT 18.46; 754.5->184.1	1.03697	0.16498	2.84135	0.39544	0.0757897	0.0854463	1.21102	0.48606
	Not annotated; RT 18.56; 818.6->184.1	1.0667	0.248439	1.20796	0.278905	0.332306	0.170831	0.426166	0.176494
	Not annotated; RT 18.62; 760.6->184.1	1.05224	0.141362	2.13222	0.276344	0.0700973	0.0182723	0.690488	0.143714
	Not annotated; RT 18.72; 780.6->184.1	1.00721	0.129812	2.25816	0.246732	0.0920656	0.0365321	0.599634	0.0726452
	Not annotated; RT 18.74; 800.6->184.1	1.02242	0.0576542	1.91733	0.195848	0.099761	0.0398966	0.608015	0.211469
	Not annotated; RT 18.75; 754.5->184.1	1.00209	0.374596	2.49593	0.479156	0.0238653	0.0700096	0.204436	0.151889
	Not annotated; RT 18.76; 792.6->184.1	1.05692	0.265732	1.07137	0.766118	0.0431567	0.0734532	0.0792234	0.106291
	Not annotated; RT 18.76; 798.6->184.1	1.0134	0.0542886	2.21289	0.149348	0.0726073	0.00709366	0.640115	0.0473371
	Not annotated; RT 18.79; 772.6->184.1	1.01111	0.0677923	3.02975	0.362303	0.0495495	0.0198152	0.161082	0.0458148
	Not annotated; RT 18.82; 814.6->184.1	1.00034	0.144415	4.40457	0.582321	0.0899407	0.0163052	0.440543	0.0478117
	Not annotated; RT 18.84; 796.6->184.1	1.01702	0.0957701	3.05476	0.338448	0.0365172	0.0434105	0.513176	0.14399
	Not annotated; RT 18.85; 774.6->184.1	1.00746	0.0608103	2.30838	0.232327	0.130606	0.0271324	0.367769	0.0390055
	Not annotated; RT 18.86; 834.6->184.1	1.02125	0.155933	1.28016	0.194196	0.115804	0.140899	0.512733	0.174314
	Not annotated; RT 18.87; 788.6->184.1	0.998925	0.0971495	2.4356	0.382536	0.232406	0.0774356	0.512515	0.108679
	Not annotated; RT 18.91; 756.6->184.1	1.00311	0.0394575	2.37726	0.307273	0.145635	0.0256279	0.383811	0.0433794
	Not annotated; RT 18.93; 758.6->184.1	0.989584	0.0867902	1.97374	0.389132	0.183042	0.0827374	0.426808	0.0953114
	Not annotated; RT 18.99; 790.6->184.1	0.992982	0.0880342	3.18837	0.389835	0.0223917	0.0120919	0.246808	0.0648175
	Not annotated; RT 18.99; 802.6->184.1	0.961926	0.197497	1.82456	0.426153	0.105427	0.124541	0.47728	0.187864
	Not annotated; RT 18; 798.6->184.1	1.01265	0.0797937	2.17554	0.457062	0.101944	0.0515655	0.547449	0.0754597
	Not annotated; RT 19.03; 792.6->184.1	0.985135	0.0930829	3.0714	0.638731	0.0276589	0.0596704	0.221052	0.0755025
	Not annotated; RT 19.03; 826.6->184.1	1.00823	0.181218	1.77996	0.354093	0.16956	0.108558	0.735346	0.166306
	Not annotated; RT 19.09; 796.6->184.1	1.0167	0.0371462	2.54563	0.191674	0.0286214	0.0180764	0.213455	0.0463515
	Not annotated; RT 19.15; 772.6->184.1	0.995338	0.198098	2.01379	0.492846	0.0809509	0.0552371	0.34297	0.102101
	Not annotated; RT 19.21; 814.6->184.1	0.99363	0.130433	1.58105	0.268061	0.120074	0.0597506	0.526717	0.0904315
	Not annotated; RT 19.27; 800.6->184.1	1.02065	0.0828724	2.39947	0.254803	0.202225	0.0619034	0.451319	0.0898492
	Not annotated; RT 19.27; 818.6->184.1	1.01934	0.265119	0.453001	0.0644743	0.214838	0.0231858	0.487855	0.0484626
	Not annotated; RT 19.29; 820.6->184.1	1.01495	0.18185	0.741488	0.110252	0.266577	0.0849143	0.576878	0.119096
	Not annotated; RT 19.31; 782.6->184.1	0.998019	0.0695907	2.31945	0.226357	0.214571	0.0819037	0.468453	0.119076
	Not annotated; RT 19.33; 796.6->184.1	1.00896	0.0516689	2.65432	0.275563	0.0261542	0.0133423	0.219826	0.0248438
	Not annotated; RT 19.35; 816.6->184.1	1.00092	0.0751992	2.88021	0.422196	0.101538	0.0655325	0.38215	0.129915
	Not annotated; RT 19.37; 814.6->184.1	1.0273	0.108064	1.87081	0.340616	0.139648	0.0626798	0.617568	0.139567
	Not annotated; RT 19.39; 794.6->184.1	0.957783	0.0843608	2.90357	0.764445	0.137631	0.14931	0.797765	0.312373
	Not annotated; RT 19.45; 784.6->184.1	1.02767	0.187615	1.354	0.262557	0.188717	0.0855491	0.487058	0.0967259
	Not annotated; RT 19.45; 834.6->184.1	1.00668	0.125745	0.620104	0.077524	0.0095574	0.00496967	0.461105	0.0610371
	Not annotated; RT 19.55; 790.6->184.1	0.973082	0.242609	5.22973	1.37422	0.00426519	0.00152258	0.328365	0.0594523
	Not annotated; RT 19.57; 772.6->184.1	1.01596	0.22776	5.09917	0.961342	0.0576894	0.0282263	0.328411	0.090539
	Not annotated; RT 19.57; 774.6->184.1	1.01281	0.0273031	2.25181	0.143231	0.16349	0.00721294	0.452489	0.0214753
	Not annotated; RT 19.57; 792.6->184.1	0.965967	0.246425	5.25339	1.30928	0.00431807	0.00761664	0.382919	0.0971949
	Not annotated; RT 19.59; 714.5->573.5	0.903276	0.328064	2.96073	0.987802	0	0	0	0
	Not annotated; RT 19.59; 756.6->184.1	1.00451	0.0339929	2.22289	0.126096	0.159218	0.0187243	0.488073	0.0200451
	Not annotated; RT 19.61; 780.6->184.1	1.00472	0.140311	2.18494	0.185936	0.0656301	0.0388922	0.420428	0.0512596
	Not annotated; RT 19.61; 796.6->184.1	1.00843	0.0393158	2.58681	0.219403	0.0219021	0.0142288	0.251374	0.0643568
	Not annotated; RT 19.63; 714.5->573.5	0.966741	0.190981	3.59593	1.27704	0	0	0	0
	Not annotated; RT 19.65; 758.6->184.1	1.01136	0.106937	2.20947	0.248785	0.209703	0.0603734	0.530229	0.0942411
	Not annotated; RT 19.67; 798.6->184.1	1.00251	0.0811543	2.41251	0.189523	0.0658937	0.0231971	0.441481	0.064622
	Not annotated; RT 19.71; 804.6->184.1	1.01487	0.186984	1.77672	0.365408	0.266217	0.0814638	0.591093	0.140945
	Not annotated; RT 19.75; 814.6->184.1	1.01526	0.101751	2.69844	0.20586	0.0526856	0.0210602	0.35678	0.064851
	Not annotated; RT 19.88; 788.6->184.1	1.00356	0.125731	1.70155	0.273385	0.248607	0.11892	0.485555	0.135257
	Not annotated; RT 19.9; 772.6->184.1	1.01301	0.173484	0.903501	0.0604442	0.14842	0.0162557	0.578943	0.0417509
	Not annotated; RT 19.9; 780.6->184.1	1.00735	0.0586399	2.12459	0.199741	0.0704387	0.0183647	0.603671	0.0857209
	Not annotated; RT 19.91; 818.6->184.1	1.00306	0.0805703	2.38106	0.345745	0.262315	0.0562236	0.731407	0.0803065
	Not annotated; RT 19.94; 782.6->184.1	1.01787	0.039534	2.62127	0.242992	0.203152	0.0406595	0.397028	0.0744051
	Not annotated; RT 19.94; 798.6->184.1	1.00799	0.0302502	2.07294	0.112162	0.0707874	0.0110322	0.607228	0.0352974
	Not annotated; RT 19.94; 800.6->184.1	1.0109	0.0470748	2.11879	0.102213	0.223602	0.0184648	0.480137	0.0373318
	Not annotated; RT 19.94; 804.6->184.1	1.01398	0.101683	1.44164	0.0965895	0.305046	0.0392224	0.469852	0.0783118
	Not annotated; RT 19.94; 816.6->184.1	0.994699	0.216831	5.10509	1.10478	0.123893	0.0541989	0.387733	0.0511077
	Not annotated; RT 19.96; 784.6->184.1	1.01179	0.0916088	1.4884	0.35263	0.18867	0.0406262	0.398972	0.0858576
	Not annotated; RT 19.98; 760.6->184.1	0.941914	0.302347	2.40427	0.943915	0.478054	0.427487	0.429521	0.342056
	Not annotated; RT 2.02; 552.4->184.1	1.06458	0.166282	0.218282	0.102998	0.631486	0.158267	0.555984	0.0976237
	Not annotated; RT 2.29; 276.9->276.9	0.977558	0.214916	1.72544	0.188328	0.529749	0.186089	0.262436	0.0737876
	Not annotated; RT 2.95; 518.3->184.1	1.14553	0.586235	0.413199	0.599299	0.5552	0.330476	1.28595	0.434098
	Not annotated; RT 20.04; 806.6->184.1	1.0331	0.117125	2.55868	0.213092	0.151814	0.0466919	0.307671	0.0504924
	Not annotated; RT 20.04; 808.6->184.1	1.00452	0.10995	1.66107	0.214484	0.224984	0.100169	0.776587	0.13784
	Not annotated; RT 20.04; 814.6->184.1	0.959123	0.270844	4.98366	1.51919	0.0218897	0.0208147	0.448742	0.0930953
	Not annotated; RT 20.04; 826.6->184.1	1.01776	0.0689002	1.72879	0.269798	0.198706	0.0690504	0.76262	0.0908687
	Not annotated; RT 20.08; 732.5->184.1	0.942544	0.41146	0.340385	0.381109	0.0346428	0.10955	0.117858	0.3727
	Not annotated; RT 20.12; 816.6->184.1	1.01358	0.136871	4.64229	0.84636	0.245792	0.0534537	0.477971	0.0545646
	Not annotated; RT 20.16; 798.6->184.1	1.01616	0.0265584	2.18511	0.136634	0.0667119	0.00741401	0.518113	0.0306176
	Not annotated; RT 20.2; 820.6->184.1	1.03731	0.104586	1.80933	0.218835	0.24005	0.0676854	0.491019	0.0849846
	Not annotated; RT 20.22; 796.6->184.1	1.01958	0.106088	1.26385	0.146611	0.057139	0.0188354	0.617811	0.0692985
	Not annotated; RT 20.24; 772.6->184.1	1.02044	0.0692645	1.25501	0.102845	0.105542	0.017697	0.498075	0.0406523
	Not annotated; RT 20.24; 774.6->184.1	1.01781	0.181205	3.2293	0.388171	0.136836	0.0639923	0.386276	0.0718617
	Not annotated; RT 20.24; 784.6->184.1	1.02381	0.147626	2.75047	0.326174	0.248234	0.0840204	0.3375	0.135319
	Not annotated; RT 20.24; 788.6->184.1	1.03838	0.0681548	2.81213	0.417148	0.236486	0.0720194	0.304897	0.0824458
	Not annotated; RT 20.24; 802.6->184.1	1.00883	0.0512407	2.52961	0.235112	0.260866	0.055688	0.499006	0.0823745
	Not annotated; RT 20.27; 740.5->599.5	0.965206	0.0937696	1.81076	0.537177	0	0	0	0
	Not annotated; RT 20.28; 800.6->184.1	1.01497	0.0302798	2.36351	0.164713	0.170997	0.024667	0.238407	0.0167438
	Not annotated; RT 20.28; 814.6->184.1	0.9726	0.295722	6.84314	2.17734	0.00699954	0.0111854	0.336455	0.0671191
	Not annotated; RT 20.32; 760.6->184.1	0.98569	0.193341	1.58912	0.304406	0.213039	0.141033	0.669398	0.172908
	Not annotated; RT 20.32; 818.6->184.1	1.02427	0.18369	4.16954	0.496603	0.311908	0.161044	0.570736	0.166792
	Not annotated; RT 20.34; 792.6->184.1	1.02836	0.166191	3.59578	0.590252	0	0	0.63924	0.328162
	Not annotated; RT 20.34; 806.6->184.1	0.99101	0.11889	1.87417	0.227381	0.210676	0.04948	0.630734	0.15364
	Not annotated; RT 20.34; 826.6->184.1	1.0197	0.116955	2.16336	0.271477	0.175928	0.0505863	0.472024	0.0676645
	Not annotated; RT 20.36; 780.6->184.1	1.02518	0.0946048	2.21494	0.186544	0.0784632	0.0194562	0.579069	0.0799863
	Not annotated; RT 20.36; 782.6->184.1	1.01893	0.047302	2.58763	0.259963	0.153369	0.0188441	0.270543	0.0709968
	Not annotated; RT 20.38; 758.6->184.1	1.00987	0.0717466	2.63982	0.207395	0.0891135	0.0328042	0.0770878	0.024522
	Not annotated; RT 20.38; 816.6->184.1	1.01476	0.12981	4.33091	0.608365	0.258668	0.0393623	0.533382	0.0644481
	Not annotated; RT 20.4; 798.6->184.1	1.00978	0.0275377	2.21895	0.135415	0.077671	0.0104311	0.562966	0.032974
	Not annotated; RT 20.44; 720.5->184.1	1.02853	0.248444	1.96537	0.342753	0.111511	0.137539	0.372698	0.168915
	Not annotated; RT 20.44; 770.6->184.1	1.04094	0.163013	1.64041	0.398792	0.378563	0.112564	0.650079	0.102618
	Not annotated; RT 20.44; 804.6->184.1	1.00058	0.142278	3.71361	0.51149	0.241787	0.0886865	0.462999	0.122294
	Not annotated; RT 20.48; 790.6->184.1	1.01826	0.168859	1.80364	0.304507	0.368613	0.279688	0.677671	0.306819
	Not annotated; RT 20.5; 818.6->184.1	0.976906	0.211999	4.17237	0.861016	0.191081	0.171842	0.5294	0.297538
	Not annotated; RT 20.52; 788.6->184.1	1.00403	0.0641543	1.70014	0.220972	0.334607	0.0743469	0.65634	0.0624922
	Not annotated; RT 20.52; 796.6->184.1	0.994194	0.107	1.88853	0.334604	0.0656552	0.0510881	0.464564	0.0648233
	Not annotated; RT 20.56; 800.6->184.1	1.01167	0.0771763	2.36546	0.145623	0.175073	0.0137076	0.239945	0.0261143
	Not annotated; RT 20.58; 798.6->184.1	1.00794	0.0614121	1.98275	0.124055	0.0871789	0.0178929	0.615689	0.038607
	Not annotated; RT 20.58; 806.6->184.1	1.00163	0.10292	1.96832	0.201835	0.330438	0.0437929	0.669352	0.0536553
	Not annotated; RT 20.63; 762.6->184.1	0.970914	0.389359	1.12904	0.47879	0.248736	0.25456	0.651492	0.614944
	Not annotated; RT 20.64; 782.6->184.1	1.01449	0.0655975	2.34472	0.283185	0.216066	0.0558553	0.26732	0.0637299
	Not annotated; RT 20.69; 756.6->184.1	1.04764	0.26895	1.27874	0.341998	0.0353159	0.0589479	0.110135	0.198074
	Not annotated; RT 20.71; 760.6->184.1	1.01559	0.0856489	2.23816	0.282141	0.316737	0.0669171	0.28806	0.0791982
	Not annotated; RT 20.72; 790.6->184.1	1.01609	0.306856	1.96989	0.436004	0.305666	0.232258	0.670771	0.226317
	Not annotated; RT 20.72; 826.6->184.1	1.0281	0.052025	2.13875	0.14056	0.324682	0.0486229	0.442265	0.0377711
	Not annotated; RT 20.74; 802.6->184.1	1.01515	0.0580585	1.88331	0.109053	0.331099	0.0541841	0.382689	0.0524291
	Not annotated; RT 20.75; 706.5->184.1	1.07143	0.932227	3.8673	5.03555	0.44447	0.304585	0.157006	0.342917
	Not annotated; RT 20.77; 784.6->184.1	1.01126	0.104005	2.13086	0.140765	0.265716	0.0429078	0.415375	0.0511995
	Not annotated; RT 20.78; 814.6->184.1	0.979062	0.258209	5.8262	1.49756	0.0684745	0.0278035	0.28813	0.113774
	Not annotated; RT 20.78; 818.6->184.1	0.995	0.0957812	3.18313	0.331839	0.0273319	0.0140657	0.323896	0.0990572
	Not annotated; RT 20.79; 780.6->184.1	1.01953	0.0704955	2.10461	0.13583	0.0756898	0.0224427	0.70585	0.117233
	Not annotated; RT 20.8; 808.6->184.1	0.996912	0.047135	1.929	0.230643	0.353024	0.109138	0.72593	0.193413
	Not annotated; RT 20.82; 804.6->184.1	1.01275	0.05786	1.68476	0.18693	0.287419	0.062046	0.417757	0.0936867
	Not annotated; RT 20.82; 806.6->184.1	1.02141	0.0482877	2.1394	0.326539	0.228295	0.059266	0.538435	0.0883039
	Not annotated; RT 20.83; 786.6->184.1	1.02716	0.137903	2.02988	0.344708	0.246185	0.0715982	0.546927	0.12601
	Not annotated; RT 20.83; 798.6->184.1	1.00863	0.0405741	2.00663	0.134953	0.0750719	0.00970952	0.677326	0.0305346
	Not annotated; RT 20.87; 782.6->184.1	0.990135	0.123236	2.39752	0.24473	0.11361	0.0234123	0.344732	0.0584777
	Not annotated; RT 20.89; 796.6->184.1	0.972341	0.056167	1.49171	0.162331	0.0581211	0.0236213	0.572602	0.133766
	Not annotated; RT 20.89; 816.6->184.1	1.0199	0.141437	4.30747	1.47851	0.302641	0.0982126	0.572851	0.195163
	Not annotated; RT 20.95; 772.6->184.1	1.02553	0.215334	0.686112	0.227951	0.211271	0.0411713	0.257916	0.0531392
	Not annotated; RT 20.99; 826.6->184.1	0.995463	0.134634	1.82639	0.152379	0.266057	0.042502	0.646994	0.071102
	Not annotated; RT 20; 796.6->184.1	1.00067	0.0749366	3.18828	0.1775	0.016294	0.0223662	0.222029	0.0489453
	Not annotated; RT 21.01; 704.5->184.1	0.996069	0.183337	1.09477	0.357492	1.10885	0.369283	0.910381	0.323046
	Not annotated; RT 21.01; 756.6->184.1	1.05499	0.221093	1.50343	0.674036	0.0426366	0.0997508	0.106827	0.219672
	Not annotated; RT 21.01; 784.6->184.1	1.0178	0.041788	2.45154	0.245761	0.154795	0.0345338	0.667909	0.062278
	Not annotated; RT 21.01; 786.6->184.1	1.01584	0.0404481	2.01528	0.209333	0.199259	0.0630055	0.392278	0.0514721
	Not annotated; RT 21.01; 808.6->184.1	1.02798	0.109944	2.19298	0.260324	0.235537	0.0358127	0.457372	0.0476962
	Not annotated; RT 21.03; 766.5->184.1	0.992138	0.134705	2.41909	0.414862	0.153234	0.0658184	0.637035	0.149672
	Not annotated; RT 21.05; 810.6->184.1	0.982088	0.118556	1.87218	0.259866	0.267251	0.117734	0.625306	0.134669
	Not annotated; RT 21.07; 814.6->184.1	0.95862	0.308025	5.39345	1.79868	0.148843	0.050551	0.439946	0.094771
	Not annotated; RT 21.09; 782.6->184.1	0.995791	0.0966604	2.1806	0.186212	0.156696	0.0372121	0.256688	0.0440228
	Not annotated; RT 21.09; 792.6->184.1	1.03292	0.158691	2.47031	0.727702	0.0991709	0.108697	0.304765	0.12458
	Not annotated; RT 21.09; 800.6->184.1	1.01856	0.137393	3.34562	0.307016	0.169159	0.0400601	0.55764	0.118588
	Not annotated; RT 21.13; 780.6->184.1	1.00232	0.0639338	2.17055	0.469341	0.154872	0.119422	0.568932	0.132652
	Not annotated; RT 21.19; 718.5->184.1	1.00921	0.103052	1.8079	0.338891	0.889168	0.146185	0.304852	0.108896
	Not annotated; RT 21.19; 774.6->184.1	1.00186	0.186261	1.33003	0.336607	0.50587	0.121204	0.924442	0.193643
	Not annotated; RT 21.19; 798.6->184.1	0.995864	0.0648193	2.03089	0.0886563	0.110886	0.021321	0.654322	0.0402733
	Not annotated; RT 21.27; 800.6->184.1	1.00855	0.198466	4.06902	0.356168	0.189668	0.0404999	0.55961	0.0831361
	Not annotated; RT 21.27; 818.6->184.1	0.980663	0.24245	5.01995	1.19906	0.00412164	0.00315422	0.397922	0.101256
	Not annotated; RT 21.29; 826.6->184.1	1.00883	0.0859467	2.18361	0.13881	0.187503	0.0249885	0.720725	0.0493571
	Not annotated; RT 21.31; 792.6->184.1	1.03704	0.0782098	4.05711	1.08351	0.199726	0.167993	0.717545	0.201127
	Not annotated; RT 21.31; 810.6->184.1	1.04205	0.0958718	2.09052	0.24149	0.156177	0.0286151	0.581461	0.134295
	Not annotated; RT 21.31; 820.6->184.1	0.977839	0.282745	5.04576	1.41248	0.0236214	0.0129789	0.432682	0.105043
	Not annotated; RT 21.33; 802.6->184.1	1.00818	0.0466055	1.8244	0.11998	0.322098	0.0185183	0.66005	0.0356539
	Not annotated; RT 21.34; 742.5->601.5	0.943203	0.237922	2.61901	0.468938	0.00771459	0.0243957	0	0
	Not annotated; RT 21.37; 784.6->184.1	1.00453	0.0654682	1.76101	0.111102	0.271103	0.032545	0.653937	0.041833
	Not annotated; RT 21.39; 766.5->184.1	1.04729	0.202685	2.48671	0.483301	0.186799	0.101691	0.670667	0.26879
	Not annotated; RT 21.39; 786.6->184.1	0.995165	0.107281	2.05536	0.296066	0.252475	0.0687014	0.598675	0.146361
	Not annotated; RT 21.39; 804.6->184.1	1.01377	0.0453204	1.75179	0.0995816	0.365161	0.0352221	0.686404	0.0458261
	Not annotated; RT 21.41; 816.6->184.1	0.98839	0.186448	2.23946	0.573769	0.440832	0.291986	0.877527	0.320951
	Not annotated; RT 21.43; 734.6->184.1	1.03523	0.183769	3.35026	0.880922	0.0964296	0.10747	0.02531	0.0596353
	Not annotated; RT 21.43; 806.6->184.1	1.02108	0.102979	1.88163	0.245577	0.318968	0.127455	0.581459	0.0895889
	Not annotated; RT 21.45; 808.6->184.1	1.01851	0.0911799	2.25644	0.143404	0.178712	0.0445866	0.83831	0.0541623
	Not annotated; RT 21.45; 814.6->184.1	1.02194	0.127327	1.72906	0.349231	0.248097	0.135655	0.63866	0.18026
	Not annotated; RT 21.45; 826.6->184.1	1.0138	0.0383437	1.88975	0.183	0.196678	0.0368813	0.917191	0.0757779
	Not annotated; RT 21.51; 782.6->184.1	0.978008	0.0933583	1.85959	0.0737934	0.137114	0.0312978	0.270329	0.0722615
	Not annotated; RT 21.53; 718.5->184.1	0.961405	0.454462	0.904763	0.442347	1.44961	1.37773	0.725005	0.446853
	Not annotated; RT 21.55; 810.6->184.1	1.01368	0.0692018	2.02088	0.165134	0.208082	0.0311943	0.609562	0.0728527
	Not annotated; RT 21.62; 706.5->184.1	0.99866	0.242206	0.853625	0.227838	2.7372	0.505325	0.568128	0.264455
	Not annotated; RT 21.63; 796.6->184.1	1.01244	0.0256987	1.20513	0.14723	0.0374183	0.0153005	0.685562	0.0781819
	Not annotated; RT 21.66; 720.5->184.1	1.0079	0.285305	1.76514	0.49511	0.79549	0.35694	0.192145	0.157601
	Not annotated; RT 21.67; 844.7->184.1	0.970426	0.162791	3.3454	0.666779	0.0478896	0.0425429	0.808735	0.185133
	Not annotated; RT 21.68; 429.4->85.05	0.952718	0.0893102	3.14167	0.554504	0.202157	0.100329	0.302782	0.0971448
	Not annotated; RT 21.69; 800.6->184.1	1.00887	0.129977	1.15879	0.143239	0.253674	0.0252581	0.720539	0.0632408
	Not annotated; RT 21.69; 826.6->184.1	1.01553	0.0505653	1.54677	0.0757966	0.154149	0.0190526	1.26844	0.0991363
	Not annotated; RT 21.7; 748.6->184.1	0.946773	0.216538	1.75368	0.196261	0.0253012	0.0372425	0.28683	0.124674
	Not annotated; RT 21.71; 808.6->184.1	1.02999	0.0984231	1.64493	0.154432	0.158514	0.0244169	1.08857	0.0687319
	Not annotated; RT 21.73; 810.6->184.1	1.02829	0.0623062	2.17946	0.176065	0.199909	0.0491759	0.565098	0.0974147
	Not annotated; RT 21.8; 622.4->184.1	1.04212	0.267437	0.407714	0.492067	0.669528	0.373221	1.44483	0.349004
	Not annotated; RT 21.8; 782.6->184.1	1.00679	0.0869894	2.57256	0.341418	0.146245	0.0528027	0.332629	0.0553301
	Not annotated; RT 21.82; 786.6->184.1	1.02181	0.167858	1.76457	0.180375	0.202001	0.121745	0.483824	0.128181
	Not annotated; RT 21.84; 706.5->184.1	1.06691	0.168939	0.699441	0.27755	0.416226	0.377863	1.90414	0.564794
	Not annotated; RT 21.84; 784.6->184.1	1.00946	0.0433377	1.89914	0.121774	0.143872	0.0339209	0.636519	0.046242
	Not annotated; RT 21.86; 734.6->184.1	1.07947	0.155657	3.2381	1.24092	0.0746512	0.124213	0.190058	0.189157
	Not annotated; RT 21.89; 826.6->184.1	1.01813	0.0505395	1.64961	0.0923021	0.135265	0.014583	1.17793	0.0502029
	Not annotated; RT 21.96; 802.6->184.1	1.01239	0.170962	1.95985	0.351354	0.293599	0.120824	0.595208	0.142373
	Not annotated; RT 22.02; 760.6->184.1	0.971546	0.271482	1.65336	0.320688	0.720514	0.327617	0.462335	0.218764
	Not annotated; RT 22.02; 796.6->184.1	0.933298	0.347108	1.55502	0.269954	0.0694059	0.0799936	0.567161	0.200196
	Not annotated; RT 22.03; 429.4->85.05	0.993401	0.13835	1.40691	0.390933	0.768286	0.144279	0.635037	0.220893
	Not annotated; RT 22.06; 786.6->184.1	1.02708	0.10282	2.7658	0.639084	0.207779	0.0535733	0.356392	0.108275
	Not annotated; RT 22.06; 844.7->184.1	0.9829	0.213039	5.7596	1.35906	0.0153269	0.0148682	0.380934	0.133767
	Not annotated; RT 22.08; 826.6->184.1	1.01276	0.033034	1.68313	0.104275	0.15616	0.0102191	1.12944	0.0559582
	Not annotated; RT 22.1; 808.6->184.1	1.03203	0.0578536	1.69165	0.153312	0.14688	0.0333482	1.01769	0.16128
	Not annotated; RT 22.14; 706.5->184.1	1.00302	0.0977158	1.79636	1.04026	0.0185555	0.0391003	0.308115	0.147408
	Not annotated; RT 22.16; 720.5->184.1	1.0374	0.353471	0.975862	0.239391	1.50159	0.473299	0.372486	0.313196
	Not annotated; RT 22.2; 784.6->184.1	1.00593	0.0938019	1.882	0.251076	0.16726	0.0683007	0.64717	0.113775
	Not annotated; RT 22.22; 774.6->184.1	0.992445	0.0381005	2.40619	0.148183	0.068599	0.0205092	0.21842	0.0526808
	Not annotated; RT 22.22; 798.6->184.1	1.00063	0.0476378	2.2837	0.287541	0.132603	0.0343221	0.368042	0.0747074
	Not annotated; RT 22.22; 830.6->184.1	1.00159	0.050429	1.49794	0.16795	0.426021	0.111279	0.581728	0.0837302
	Not annotated; RT 22.24; 754.5->184.1	1.0015	0.0473787	2.46691	0.188345	0.00732886	0.0131825	0.320638	0.0575168
	Not annotated; RT 22.26; 826.6->184.1	1.01076	0.0481502	1.41443	0.0818099	0.153046	0.0215833	1.23106	0.07975
	Not annotated; RT 22.28; 748.6->184.1	0.991028	0.275513	1.86334	0.536764	0.296185	0.301688	0.111367	0.13981
	Not annotated; RT 22.34; 622.4->184.1	0.999475	0.145302	0.983874	0.468109	1.16582	0.498137	1.90312	0.723102
	Not annotated; RT 22.38; 772.6->184.1	1.02766	0.139344	2.59814	0.423647	0.0892729	0.0810829	0.270069	0.0704734
	Not annotated; RT 22.42; 788.6->184.1	1.02616	0.200546	1.98672	0.410807	0.596229	0.145266	0.294865	0.13979
	Not annotated; RT 22.46; 720.5->184.1	1.0171	0.124834	1.38244	0.219105	0.966698	0.12534	0.348706	0.0801535
	Not annotated; RT 22.46; 734.6->184.1	1.00869	0.196538	0.475001	0.135908	1.44446	0.336253	1.60274	0.330434
	Not annotated; RT 22.48; 762.6->184.1	1.02307	0.220426	3.93385	0.646079	0.173215	0.0808505	0.151298	0.149053
	Not annotated; RT 22.48; 826.6->184.1	1.01226	0.033391	1.37819	0.0830956	0.135634	0.0132765	1.28735	0.0721816
	Not annotated; RT 22.5; 808.6->184.1	1.02317	0.0769542	1.56442	0.147712	0.254594	0.0883199	1.35997	0.156179
	Not annotated; RT 22.52; 810.6->184.1	0.994309	0.11941	1.83698	0.201406	0.221995	0.0572866	0.846724	0.147645
	Not annotated; RT 22.58; 752.5->184.1	1.06313	0.721885	4.99355	2.40256	0.760534	0.624893	0.0383034	0.0989528
	Not annotated; RT 22.58; 758.6->184.1	0.953232	0.204582	0.781213	0.239716	0.82073	0.348836	1.72609	0.460543
	Not annotated; RT 22.61; 704.5->184.1	1.01374	0.0715241	2.37635	0.294577	0.731771	0.361173	0.282738	0.104787
	Not annotated; RT 22.62; 756.6->184.1	0.857143	1.06904	2.00892	2.66894	0.0306997	0.037174	0.320293	0.292093
	Not annotated; RT 22.64; 806.6->184.1	0.935279	0.382862	0.488283	0.532659	0.524772	0.193339	1.98681	0.541871
	Not annotated; RT 22.65; 718.5->184.1	0.991868	0.218084	1.8371	0.782414	0.069189	0.119243	0.322554	0.118409
	Not annotated; RT 22.66; 780.6->184.1	0.994457	0.0316744	2.24289	0.135192	0.0455089	0.00811054	0.309791	0.0443759
	Not annotated; RT 22.67; 732.5->184.1	0.860165	0.900331	9513.49	20098.5	0.0296067	0.0221811	0.0727851	0.153818
	Not annotated; RT 22.7; 738.5->597.5	1	1	3.86686	1.31561	0	0	0	0
	Not annotated; RT 22.7; 800.6->184.1	1.00422	0.173689	1.27687	0.229244	0.324374	0.117101	0.486724	0.0910351
	Not annotated; RT 22.74; 782.6->184.1	1.01562	0.10345	1.17978	0.154558	0.129134	0.0119544	1.58714	0.108998
	Not annotated; RT 22.75; 758.6->184.1	1.01696	0.0780731	0.331983	0.0682618	0.264795	0.0692118	2.4648	0.205805
	Not annotated; RT 22.78; 826.6->184.1	1.00517	0.0662431	1.27776	0.110361	0.17773	0.0316778	1.31124	0.14086
	Not annotated; RT 22.8; 808.6->184.1	0.994815	0.0308169	0.804017	0.135423	0.916114	0.190949	1.00937	0.168639
	Not annotated; RT 22.83; 802.6->184.1	1.01911	0.0866827	1.25823	0.287728	0.511758	0.179637	0.746	0.188759
	Not annotated; RT 22.88; 804.6->184.1	1.01617	0.067839	1.99744	0.188646	0.352232	0.0703552	0.349758	0.0682808
	Not annotated; RT 22.89; 704.5->184.1	1.047	0.118177	2.30528	0.123108	0.380459	0.37835	0.127788	0.0675556
	Not annotated; RT 22.89; 706.5->184.1	0.92816	0.334229	1.65809	0.308942	0.246107	0.154465	0.211767	0.139233
	Not annotated; RT 22.89; 784.6->184.1	1.01611	0.0602553	0.373395	0.0595539	0.677269	0.107083	1.7566	0.324967
	Not annotated; RT 22.93; 806.6->184.1	0.983597	0.318346	2.1162	0.4878	0.575937	0.17625	0.391471	0.272518
	Not annotated; RT 22.96; 830.6->184.1	1.02286	0.0929722	1.73132	0.325895	0.592685	0.152982	0.490629	0.0546095
	Not annotated; RT 22.97; 760.6->184.1	1.00864	0.0537434	0.483352	0.0896439	1.38871	0.0460767	0.805438	0.170287
	Not annotated; RT 22.99; 782.6->184.1	0.726193	0.498975	0.237293	0.750387	0.128366	0.0517464	1.45493	1.41817
	Not annotated; RT 22; 752.5->184.1	1.01487	0.190043	1.50958	0.721398	0.0573867	0.181473	0.129137	0.222543
	Not annotated; RT 22; 800.6->184.1	1.00924	0.137253	1.0723	0.125382	0.232129	0.0444244	0.66373	0.0748118
	Not annotated; RT 22; 810.6->184.1	1.01094	0.0467276	1.94494	0.163989	0.249877	0.0413049	0.660121	0.0550011
	Not annotated; RT 22; 830.6->184.1	1.01721	0.106154	2.26934	0.306025	0.398136	0.111488	0.593969	0.107045
	Not annotated; RT 23.03; 754.5->184.1	0.955371	0.29639	1.50774	0.375744	0.331385	0.132749	0.311529	0.118162
	Not annotated; RT 23.05; 758.6->184.1	0.571429	0.9759	5022.88	15877.8	0.129505	0.167684	0.62129	1.08031
	Not annotated; RT 23.05; 788.6->184.1	0.982909	0.24096	1.32358	0.399283	0.488657	0.265702	0.241086	0.21696
	Not annotated; RT 23.05; 810.6->184.1	1.01515	0.181385	1.6211	0.323834	0.46316	0.181511	0.608125	0.177418
	Not annotated; RT 23.09; 814.6->184.1	1.00682	0.127171	3.23967	0.464275	0.26506	0.0770529	0.45415	0.135417
	Not annotated; RT 23.11; 732.5->184.1	0.981926	0.522645	1.95846	0.683776	0.115968	0.112638	0.539982	0.508671
	Not annotated; RT 23.11; 748.6->184.1	0.977401	0.183845	1.08611	0.36339	1.78167	0.593178	0.504146	0.239297
	Not annotated; RT 23.15; 762.6->184.1	1.03055	0.0523718	3.68637	0.430423	0.343896	0.0601954	0.152324	0.0444521
	Not annotated; RT 23.17; 704.5->184.1	1.00178	0.0159332	1.72234	0.0788577	0.501139	0.0186802	0.329914	0.00660916
	Not annotated; RT 23.17; 706.5->184.1	1.00221	0.023074	1.75518	0.100936	0.513377	0.0289089	0.335655	0.0153896
	Not annotated; RT 23.19; 734.6->184.1	1.02083	0.209087	0.36457	0.14788	0.298693	0.242685	2.33259	0.418864
	Not annotated; RT 23.23; 744.6->184.1	1.00755	0.0796418	1.66393	0.138424	0.14673	0.0595026	0.9577	0.137058
	Not annotated; RT 23.23; 778.5->184.1	0.993233	0.16976	1.71676	0.208585	0.45776	0.103726	0.316637	0.104055
	Not annotated; RT 23.23; 804.6->184.1	0.998347	0.0713423	1.3962	0.139518	1.09055	0.180123	0.50385	0.106915
	Not annotated; RT 23.25; 832.6->184.1	0.998183	0.983229	1.49031	0.800371	0.521015	0.305002	1.97584	2.10095
	Not annotated; RT 23.26; 381.4->381.4	1.00963	0.0339268	0.965457	0.142133	0.951365	0.0695144	1.21572	0.120073
	Not annotated; RT 23.31; 752.5->184.1	0.710428	0.793543	2.68843	1.40171	0.0938919	0.296912	0.186404	0.429658
	Not annotated; RT 23.33; 782.6->184.1	0.571429	0.9759	0	0	0.442544	0.558931	6260.09	7824.83
	Not annotated; RT 23.39; 770.6->184.1	0.709798	0.94969	1.44952	1.91709	0.0805689	0.0526931	1061.81	2208.28
	Not annotated; RT 23.41; 758.6->184.1	0.571429	0.787924	1.26159	1.72999	4.18474	11.0979	0.520098	0.493547
	Not annotated; RT 23.41; 760.6->184.1	1.04393	0.32071	1.96252	1.02805	0.821471	0.254143	1.24423	0.377001
	Not annotated; RT 23.43; 734.6->184.1	1.00298	0.0981695	0.264501	0.27702	0.33388	0.0555732	2.49903	0.205887
	Not annotated; RT 23.43; 808.6->184.1	1.00641	0.0564867	1.82773	0.106725	0.177639	0.0237734	0.87926	0.0570294
	Not annotated; RT 23.43; 810.6->184.1	1.00661	0.168725	1.94468	0.579573	0.495813	0.17114	0.8024	0.119869
	Not annotated; RT 23.45; 806.6->184.1	1.01098	0.0402628	1.92736	0.107231	0.177533	0.0134416	0.811595	0.0362877
	Not annotated; RT 23.49; 746.6->184.1	0.72568	0.499196	1.59559	0.576358	0.117573	0.0865709	2.28828	2.83999
	Not annotated; RT 23.51; 742.5->601.5	1.01003	0.13192	2.19217	0.563543	0.0595532	0.117712	0.102873	0.13864
	Not annotated; RT 23.53; 786.6->184.1	0.760914	0.53735	0.871186	1.12765	0.991034	0.161908	0.912345	1.23761
	Not annotated; RT 23.55; 784.6->184.1	0	0	63298.9	101999	13452.2	11703	11491.4	24264.7
	Not annotated; RT 23.61; 810.6->184.1	1.01629	0.166998	0.891183	0.180879	0.87363	0.256576	1.19319	0.357057
	Not annotated; RT 23.63; 788.6->184.1	1.06535	0.174962	2.77333	0.716309	0.860703	0.5149	0.184095	0.131802
	Not annotated; RT 23.64; 730.5->184.1	1.00129	0.0471341	2.33159	0.122269	0.182496	0.0111386	0.115147	0.0132488
	Not annotated; RT 23.65; 826.6->184.1	0.971498	0.172579	1.41332	0.309229	0.30309	0.0764088	0.9969	0.117339
	Not annotated; RT 23.66; 704.5->184.1	0.995154	0.127388	1.88884	0.286915	0.611627	0.134915	0.376777	0.0477116
	Not annotated; RT 23.68; 718.5->184.1	0.992492	0.0772542	2.50054	0.13064	0.120755	0.0377222	0.08497	0.0264509
	Not annotated; RT 23.73; 718.5->577.5	0.94482	0.320849	0.0115231	0.0364393	3.58003	1.5101	2.6854	1.30728
	Not annotated; RT 23.73; 802.6->184.1	0.999675	0.137342	2.43928	0.299775	0.424159	0.0726338	0.28066	0.0564434
	Not annotated; RT 23.75; 794.6->184.1	1.00171	0.0385299	2.08072	0.1395	0.205198	0.0429448	0.537944	0.104221
	Not annotated; RT 23.76; 734.6->184.1	0.285714	0.755929	40594.2	65362.8	3669.16	5962.56	0.178009	0.375305
	Not annotated; RT 23.76; 760.6->184.1	0.989999	0.156212	0.310259	0.159825	0.908297	0.0911394	2.18707	0.264359
	Not annotated; RT 23.76; 790.6->184.1	1.02035	0.093467	2.09627	0.396095	0.276155	0.0799028	0.465207	0.107971
	Not annotated; RT 23.8; 752.5->184.1	1.01711	0.128348	2.80402	0.394851	0.142456	0.130605	0.0276386	0.0480454
	Not annotated; RT 23.81; 724.5->583.5	0.285714	0.755929	0.712656	1.47672	20.4	64.5105	0	0
	Not annotated; RT 23.82; 772.6->184.1	0.571429	0.9759	0.828579	1.75861	1.43672	1.64261	618.617	956.238
	Not annotated; RT 23.86; 706.5->184.1	1.0003	0.0112177	2.04824	0.119705	0.532026	0.0325991	0.157383	0.011271
	Not annotated; RT 23.86; 768.6->184.1	0.977555	0.159925	1.35463	0.383645	0.340491	0.15744	1.02207	0.379777
	Not annotated; RT 23.9; 720.5->184.1	1.00299	0.0449888	2.07173	0.119511	0.11462	0.0115122	0.616297	0.0603231
	Not annotated; RT 23.9; 756.6->184.1	1.001	0.0619302	2.36822	0.244768	0.252931	0.0747511	0.285313	0.0463924
	Not annotated; RT 23.9; 762.6->184.1	0.997962	0.11053	0.297228	0.0628077	2.31562	0.259239	0.55248	0.0993229
	Not annotated; RT 23.9; 766.5->184.1	1.00195	0.0787195	1.72564	0.275143	0.294242	0.0850279	0.864242	0.109691
	Not annotated; RT 23.9; 800.6->184.1	1.05639	0.308213	1.5518	0.724334	0.223686	0.199272	0.302162	0.209046
	Not annotated; RT 23.94; 718.5->184.1	0.994389	0.0793265	1.94379	0.157598	0.320818	0.0375974	0.21082	0.0287883
	Not annotated; RT 24.01; 766.5->625.5	0.995993	0.237438	2.44827	0.650094	0.0888093	0.131473	0.0181349	0.0537076
	Not annotated; RT 24.02; 754.5->184.1	0.996936	0.24873	2.27762	0.597908	0.261101	0.126163	0.321755	0.149207
	Not annotated; RT 24.02; 808.6->184.1	0.859886	0.900273	3.74013	2.58364	41267.2	66511.3	0.147152	0.246165
	Not annotated; RT 24.06; 810.6->184.1	1.01341	0.099224	1.67935	0.103224	0.467428	0.180141	0.417761	0.0687239
	Not annotated; RT 24.08; 752.5->184.1	0.997153	0.122528	2.39009	0.312574	0.741827	0.152662	0.172829	0.108652
	Not annotated; RT 24.08; 786.6->184.1	0.571429	0.9759	1.5992	1.71278	0.447034	0.252988	1576.9	3320.83
	Not annotated; RT 24.1; 826.6->184.1	1.01422	0.103945	1.54165	0.281971	0.231006	0.106708	0.747266	0.198506
	Not annotated; RT 24.12; 790.6->184.1	1.00588	0.150382	1.95155	0.373853	0.404458	0.184403	0.422519	0.112033
	Not annotated; RT 24.14; 778.5->184.1	1.00706	0.272969	1.02726	0.267168	0.719506	0.289658	0.48147	0.269639
	Not annotated; RT 24.14; 784.6->184.1	0.577239	0.790629	289123	465771	22508.3	47624.9	0.129394	0.274771
	Not annotated; RT 24.18; 804.6->184.1	1.04635	0.233942	2.17376	0.83526	0.628221	0.455941	0.7624	0.351247
	Not annotated; RT 24.2; 704.5->184.1	0.967354	0.210218	1.25957	0.418383	0.448997	0.154131	0.689058	0.259124
	Not annotated; RT 24.2; 802.6->184.1	1.02989	0.162034	1.10033	0.15799	0.603283	0.149489	0.675884	0.178949
	Not annotated; RT 24.22; 718.5->577.5	1.03701	0.249844	2.04978	0.32396	0.150983	0.287205	0.0725508	0.136214
	Not annotated; RT 24.24; 760.6->184.1	0.285714	0.488182	0.894155	0.979039	187710	395758	95696	302598
	Not annotated; RT 24.24; 762.6->184.1	0.85697	0.690782	0.856542	0.739709	1.67929	2.9939	1.29542	2.33712
	Not annotated; RT 24.25; 724.5->583.5	0.674429	0.745639	1.89075	1.23034	0.340004	0.745683	0	0
	Not annotated; RT 24.26; 816.6->184.1	1.00163	0.0263909	0.988184	0.0391167	0.468542	0.0385852	0.583468	0.0467337
	Not annotated; RT 24.34; 754.5->184.1	1.00708	0.101012	1.41692	0.130989	0.350208	0.0876404	0.712554	0.124269
	Not annotated; RT 24.34; 834.6->184.1	0.857143	1.06904	1.72644	0.636814	1.21526	1.96794	0.416568	0.452298
	Not annotated; RT 24.38; 778.5->184.1	0.980192	0.119758	2.66009	0.396652	0.401809	0.290717	0.282816	0.126525
	Not annotated; RT 24.38; 794.6->184.1	0.959603	0.202502	1.67465	0.212183	0.33914	0.101837	0.632309	0.481012
	Not annotated; RT 24.42; 704.5->184.1	0.959351	0.15876	0.918142	0.158422	0.461133	0.161344	0.267612	0.167892
	Not annotated; RT 24.43; 768.6->627.6	1.001	0.260279	1.92955	0.658034	0.173287	0.216045	0.0426035	0.0972617
	Not annotated; RT 24.44; 730.5->184.1	1.00459	0.0687788	1.67195	0.152036	0.552271	0.172979	0.333166	0.0603729
	Not annotated; RT 24.44; 748.6->184.1	0.285714	0.755929	0.546561	1.16801	2654.51	5558.26	2897.17	5712.94
	Not annotated; RT 24.44; 812.6->184.1	1.04012	0.582989	2.01624	0.975268	0.932531	0.505931	0.470019	0.3462
	Not annotated; RT 24.46; 732.5->184.1	0.982544	0.101132	2.1974	0.265347	0.339746	0.0472682	0.252743	0.0561879
	Not annotated; RT 24.46; 744.6->184.1	1.01806	0.120677	2.05915	0.234828	0.562401	0.144987	0.220302	0.0812264
	Not annotated; RT 24.46; 790.6->184.1	0.968572	0.176459	1.62794	0.365002	0.506375	0.339844	0.192375	0.125105
	Not annotated; RT 24.46; 804.6->184.1	1.02376	0.195396	1.71702	0.343598	0.858377	0.118749	0.472601	0.126937
	Not annotated; RT 24.46; 810.6->184.1	0.4233	0.782441	0	0	0.161719	0.21886	20738.7	33508.4
	Not annotated; RT 24.48; 820.6->184.1	1.00549	0.0610225	1.20557	0.119683	1.3021	0.218095	0.356442	0.0577965
	Not annotated; RT 24.5; 744.6->603.6	0.992559	0.126215	2.5401	0.426363	0.0725366	0.0971503	0.0097871	0.0181675
	Not annotated; RT 24.52; 786.6->184.1	0.714286	0.756022	0	0	0	0	0	0
	Not annotated; RT 24.52; 844.7->184.1	1.01872	0.275068	2.65705	0.479524	0.417737	0.13222	0.333757	0.111143
	Not annotated; RT 24.58; 766.5->184.1	1.0216	0.137339	2.20639	0.178712	0.193706	0.0626785	0.196983	0.0494279
	Not annotated; RT 24.58; 788.6->184.1	0.571429	0.786797	1.39042	0.801701	3.40454	5.42983	1.56398	1.43395
	Not annotated; RT 24.59; 704.5->184.1	1.02376	0.293463	1.56995	0.292001	0.229954	0.0643972	0.275695	0.0893298
	Not annotated; RT 24.6; 836.6->184.1	0.957746	0.106161	1.08231	0.241044	0.532286	0.231957	0.856435	0.377602
	Not annotated; RT 24.61; 756.6->184.1	1.03317	0.140481	2.04751	0.372038	0.559351	0.230071	0.307203	0.0889389
	Not annotated; RT 24.62; 780.6->184.1	1.02942	0.0946898	1.90977	0.2545	0.473385	0.138369	0.619907	0.155598
	Not annotated; RT 24.64; 770.6->184.1	1.02104	0.1527	1.85639	0.251733	0.223001	0.0898473	0.18233	0.0529201
	Not annotated; RT 24.64; 796.6->184.1	1.01527	0.0411787	1.98494	0.130943	0.324872	0.0213022	0.396593	0.0342597
	Not annotated; RT 24.64; 798.6->184.1	1.03171	0.056895	1.97164	0.169657	0.301602	0.0577091	0.415745	0.105413
	Not annotated; RT 24.68; 790.6->184.1	1.0008	0.0336444	1.66581	0.10107	1.08547	0.114062	0.178879	0.0301858
	Not annotated; RT 24.7; 730.5->589.5	0.951396	0.823717	396.682	399.535	0.322567	0.777128	0	0
	Not annotated; RT 24.71; 720.5->184.1	1.00201	0.132	1.39088	0.249448	0.650458	0.143548	0.588618	0.125003
	Not annotated; RT 24.71; 734.6->184.1	1.00065	0.0312053	1.48775	0.123044	0.510824	0.130039	0.793421	0.0505026
	Not annotated; RT 24.71; 774.6->184.1	0.999971	0.0298996	1.54232	0.0943183	0.529353	0.0611491	0.328922	0.0323201
	Not annotated; RT 24.72; 804.6->184.1	1.00253	0.333257	2.56881	0.685182	0.870012	0.333662	0.298482	0.131832
	Not annotated; RT 24.73; 718.5->184.1	1.01273	0.0578017	1.46424	0.111974	0.582911	0.0713525	0.771524	0.0698194
	Not annotated; RT 24.73; 786.6->184.1	0.571429	0.9759	0.689642	1.45638	0.168305	0.35665	38009.8	40165.5
	Not annotated; RT 24.74; 830.6->184.1	1.04402	0.309913	3.1208	0.700881	0.489226	0.141721	0.323541	0.0972099
	Not annotated; RT 24.75; 772.6->184.1	1.0051	0.0357526	1.69099	0.0955632	0.547681	0.0488612	0.337066	0.0199634
	Not annotated; RT 24.77; 732.5->184.1	0.996363	0.0472335	1.90128	0.0881331	0.32321	0.0235051	0.223462	0.0131434
	Not annotated; RT 24.8; 502.3->361.3	1.05384	0.556746	2.29219	1.42464	0.663011	0.395818	0.216787	0.377457
	Not annotated; RT 24.81; 768.6->184.1	0.870776	0.902598	2.83432	1.99983	0.217104	0.200132	0.737555	0.741761
	Not annotated; RT 24.85; 409.4->409.4	1.03508	0.116049	0.825912	0.113238	0.838781	0.207007	1.07822	0.133273
	Not annotated; RT 24.89; 800.6->184.1	1.05997	0.216525	2.8265	0.432587	0.258944	0.0858318	0.0937324	0.0670984
	Not annotated; RT 24.9; 834.6->184.1	1.01223	0.0379535	1.79272	0.140818	0.42479	0.0486084	0.560884	0.0792559
	Not annotated; RT 24.9; 836.6->184.1	1.02356	0.0563204	1.90022	0.267108	0.557574	0.112055	0.59548	0.0969617
	Not annotated; RT 24.92; 700.5->559.5	1.03328	0.246195	2.48216	0.525675	0.673301	0.206583	0.0168492	0.0277608
	Not annotated; RT 24.93; 704.5->184.1	1.00436	0.153102	1.99746	0.383905	0.386611	0.103916	0.439742	0.0933484
	Not annotated; RT 24.93; 758.6->184.1	1.00515	0.0729566	1.60307	0.118728	0.585465	0.0728719	0.584496	0.0483316
	Not annotated; RT 24.93; 798.6->184.1	0.426085	0.784714	1.68566	1.57199	0.41508	0.771266	1764.94	5499.78
	Not annotated; RT 24.93; 818.6->184.1	1.02514	0.158635	2.12763	0.239259	0.536141	0.132788	0.319306	0.0685071
	Not annotated; RT 24.94; 752.5->611.5	0.974744	0.187655	0.776604	0.186191	1.77311	0.635415	0.0506867	0.0748252
	Not annotated; RT 24.97; 814.6->184.1	0.975029	0.164361	1.03895	0.250798	1.2251	0.39213	0.538916	0.321363
	Not annotated; RT 24.98; 774.6->633.6	0.944321	0.369153	1.09258	0.575759	1.04723	0.542474	0.0562034	0.127369
	Not annotated; RT 24.98; 830.6->184.1	1.03152	0.0742397	1.69006	0.38568	0.644417	0.162356	0.47646	0.056784
	Not annotated; RT 24.99; 774.6->184.1	1.14093	0.900106	1.10133	1.42774	0.786245	0.834289	0.472234	0.362166
	Not annotated; RT 24.99; 806.6->184.1	1.01447	0.174247	1.1597	0.169187	1.0893	0.254444	0.509846	0.115534
	Not annotated; RT 25.03; 816.6->184.1	1.01546	0.203708	1.85797	0.232191	1.08479	0.234825	0.325996	0.0756533
	Not annotated; RT 25.07; 810.6->184.1	1.00715	0.0286109	1.62718	0.0739593	0.842196	0.0479058	0.102409	0.164981
	Not annotated; RT 25.07; 812.6->184.1	1.01666	0.0629143	1.69017	0.0882204	0.839758	0.0814484	0.300895	0.0344066
	Not annotated; RT 25.09; 794.6->184.1	1.05225	0.497062	2386.16	7488.03	0.577726	0.232947	0.503446	0.191558
	Not annotated; RT 25.11; 826.6->184.1	1.01361	0.148266	2.94072	0.357527	0.297413	0.0751411	0.473825	0.182502
	Not annotated; RT 25.12; 728.5->587.5	0.933739	0.194732	1.69006	0.298148	0.976674	0.427352	0.524998	0.385749
	Not annotated; RT 25.13; 706.5->184.1	1.00929	0.0473846	1.21585	0.210232	0.550129	0.0596814	0.782102	0.0747828
	Not annotated; RT 25.13; 770.6->184.1	0	0	62791.5	66351.9	1929	6100.03	18319.5	19385.3
	Not annotated; RT 25.13; 790.6->184.1	0.983376	0.387505	0.603317	0.463448	0.605879	0.316672	0.43355	0.277756
	Not annotated; RT 25.13; 836.6->184.1	0.433534	0.791099	3399.53	3633.73	0.840412	1.10838	2906.15	3802.84
	Not annotated; RT 25.14; 776.5->635.5	0.922317	0.120376	1.00692	0.239655	1.56526	0.234436	0.0425506	0.0903658
	Not annotated; RT 25.19; 758.6->184.1	0.999555	0.0292484	1.98274	0.0895851	0.220778	0.0181011	0.181236	0.0191853
	Not annotated; RT 25.21; 720.6->579.6	1.00793	0.294067	1.84999	0.492531	0.144628	0.188511	0.114633	0.22143
	Not annotated; RT 25.21; 730.5->184.1	1.00547	0.148159	1.91906	0.199372	0.284699	0.1366	0.146247	0.0947057
	Not annotated; RT 25.21; 802.6->184.1	1.04874	0.263907	2.31396	0.291888	0.529397	0.100449	0.126357	0.0720938
	Not annotated; RT 25.21; 804.6->184.1	1.02791	0.133804	1.58499	0.208922	0.697813	0.156176	0.204086	0.0723692
	Not annotated; RT 25.23; 800.6->184.1	1.00036	0.0936146	1.17697	0.153914	0.827632	0.218056	0.369971	0.108688
	Not annotated; RT 25.23; 820.6->184.1	0.285714	0.755929	9376.71	15101	1.19018	1.40951	2760.39	3620.42
	Not annotated; RT 25.25; 746.6->184.1	0.986608	0.610801	1.90847	1.57664	0.294718	0.326946	0.272412	0.25359
	Not annotated; RT 25.27; 762.6->184.1	0.571429	0.9759	0.623889	1.41392	307082	494939	0.173848	0.366727
	Not annotated; RT 25.27; 780.6->184.1	1.00521	0.0410881	2.37527	0.154252	0.06385	0.0246495	0.0757284	0.010542
	Not annotated; RT 25.29; 798.6->184.1	0.993246	0.0190384	1.36718	0.0529555	0.919249	0.0539639	0.472166	0.0281729
	Not annotated; RT 25.35; 812.6->184.1	0.854247	0.899231	1.14219	1.48676	3.59531	7.86367	0.448072	0.603954
	Not annotated; RT 25.41; 796.6->184.1	0.726512	0.762047	17614.7	37005.9	0.576683	1.01509	0.197525	0.256943
	Not annotated; RT 25.43; 748.6->184.1	0.99848	0.0359615	1.76743	0.118081	0.440675	0.0387849	0.610964	0.0413257
	Not annotated; RT 25.45; 754.5->613.5	1.01298	0.312176	2.10107	0.529641	0.697431	0.42288	0.154109	0.155077
	Not annotated; RT 25.46; 776.5->635.5	1.01403	0.269665	3.10377	1.01201	0.74373	0.360347	0.131355	0.277796
	Not annotated; RT 25.47; 732.5->184.1	0.991281	0.0494649	1.15684	0.138906	0.794534	0.159866	0.918273	0.150261
	Not annotated; RT 25.47; 806.6->184.1	0.975399	0.116046	1.85009	0.473581	0.440113	0.110634	0.526259	0.153183
	Not annotated; RT 25.49; 756.6->184.1	1.01422	0.0612268	2.45651	0.144575	0.0314745	0.0140945	0.0257755	0.0115555
	Not annotated; RT 25.49; 768.6->184.1	1.00745	0.0256791	2.40171	0.141259	0.166902	0.0156005	0.0848654	0.0189449
	Not annotated; RT 25.49; 784.6->184.1	1.00492	0.0374555	1.80906	0.0863222	0.518207	0.0333002	0.345848	0.0276429
	Not annotated; RT 25.51; 728.5->587.5	0.991832	0.165289	1.26813	0.324697	1.32785	0.236568	0.228522	0.128204
	Not annotated; RT 25.51; 734.6->184.1	1.01646	0.109557	2.23969	0.0911922	0.31473	0.024907	0.162265	0.0232269
	Not annotated; RT 25.51; 750.5->609.5	0.953015	0.20967	1.64567	0.415913	0.620717	0.174045	0.116598	0.136013
	Not annotated; RT 25.53; 744.6->603.6	1.00802	0.0615067	2.6565	0.255845	0.111805	0.0402493	0.042703	0.0284796
	Not annotated; RT 25.53; 772.6->184.1	0.720144	0.493936	1.11577	0.968144	0.327346	0.277733	0.24732	0.305309
	Not annotated; RT 25.53; 792.6->184.1	1.01354	0.0528515	1.88006	0.21974	0.545917	0.0827321	0.477217	0.0805848
	Not annotated; RT 25.53; 800.6->184.1	0.735436	0.795775	1.08579	1.325	1.49552	1.32063	1.0477	1.80075
	Not annotated; RT 25.55; 730.5->589.5	0.946289	0.255317	0.883567	0.684779	1.33363	1.20402	0	0
	Not annotated; RT 25.57; 780.6->184.1	1.01494	0.0689349	2.22785	0.178753	0.184476	0.0511935	0.165552	0.040513
	Not annotated; RT 25.57; 786.6->184.1	1.00686	0.0447644	1.40822	0.0622192	0.983535	0.0473669	0.387454	0.0219454
	Not annotated; RT 25.57; 790.6->184.1	0.998073	0.0763645	1.46622	0.303118	1.16221	0.182498	0.467826	0.0984813
	Not annotated; RT 25.57; 830.6->184.1	1.03291	0.0549445	2.40607	0.608406	0.325667	0.182125	0.0828943	0.0811337
	Not annotated; RT 25.61; 788.6->184.1	1.0052	0.0326613	1.43515	0.0822954	1.00989	0.0475907	0.389963	0.0276302
	Not annotated; RT 25.61; 836.6->184.1	0.714286	0.95119	11803	37317.7	1.403	1.88871	4.55498	11.9435
	Not annotated; RT 25.62; 746.6->184.1	0.987644	0.0183885	1.71587	0.120177	0.481818	0.0452114	0.144387	0.0217973
	Not annotated; RT 25.63; 782.6->184.1	0.995085	0.0481358	2.02549	0.0916553	0.154317	0.0279661	0.307076	0.0445157
	Not annotated; RT 25.63; 838.6->184.1	0.996669	0.404635	0.925254	0.315027	1.30693	0.186176	1.17813	0.490963
	Not annotated; RT 25.66; 704.5->184.1	0.972952	0.632507	1.10256	0.345091	0.758655	0.847591	0.596707	0.565052
	Not annotated; RT 25.67; 794.6->653.6	1.01351	0.290237	3.27305	1.15298	0.467572	0.326901	0	0
	Not annotated; RT 25.69; 770.6->629.6	0.971375	0.0912888	1.95562	0.283492	0.120315	0.0436091	0.133169	0.0621403
	Not annotated; RT 25.69; 814.6->184.1	0.414483	0.775663	4860.7	7824.67	0.298092	0.326391	2948.56	6213.74
	Not annotated; RT 25.72; 720.5->184.1	1.14509	0.691987	1.89474	2.00628	0.287836	0.233101	0.321359	0.129223
	Not annotated; RT 25.72; 758.6->184.1	1.01309	0.0579226	1.84071	0.17132	0.518553	0.0910668	0.384029	0.0641848
	Not annotated; RT 25.73; 812.6->184.1	0.571429	0.9759	1.23279	1.30456	0.394356	0.849851	0	0
	Not annotated; RT 25.74; 774.6->184.1	0.993655	0.0291003	1.3538	0.103325	1.13187	0.0388439	0.305201	0.0284607
	Not annotated; RT 25.75; 832.6->184.1	0.967821	0.108394	1.29682	0.325538	0.613966	0.360684	0.433699	0.155874
	Not annotated; RT 25.77; 806.6->184.1	1.03117	0.0455489	1.98796	0.383319	0.803553	0.189077	0.317174	0.0949536
	Not annotated; RT 25.78; 756.6->184.1	1.00173	0.102267	2.4131	0.24229	0.102498	0.0324379	0.0374461	0.0176936
	Not annotated; RT 25.79; 778.5->637.5	0.862394	0.305066	1.05556	0.224515	0.664801	0.212223	0.0948274	0.180657
	Not annotated; RT 25.8; 772.6->184.1	1.04852	0.474682	1.76104	1.08704	0.905263	0.521931	0.380526	0.181447
	Not annotated; RT 25.81; 728.5->587.5	0.934244	0.361282	0.798744	0.213153	1.47586	0.465667	0.167956	0.229554
	Not annotated; RT 25.81; 830.6->184.1	1.02265	0.0800517	1.72882	0.255303	0.504175	0.13878	0.46521	0.118785
	Not annotated; RT 25.82; 423.3->423.3	1.09088	0.243942	0.64886	0.13082	1.08008	0.16191	1.04634	0.445866
	Not annotated; RT 25.83; 746.6->605.6	0.944497	0.173848	1.77933	0.328929	0.134529	0.0850754	0.10477	0.0631409
	Not annotated; RT 25.83; 844.7->184.1	1.01307	0.0600321	1.40254	0.088814	0.508813	0.0663671	0.456756	0.0558104
	Not annotated; RT 25.84; 794.6->184.1	1.00316	0.0684718	1.32187	0.0783339	0.688065	0.0677489	0.764941	0.06183
	Not annotated; RT 25.86; 790.6->184.1	0.428571	0.786796	10393.9	14704.5	3275.5	6823.31	1.4038	3.10822
	Not annotated; RT 25.9; 788.6->184.1	1.00279	0.578268	0.952066	0.659522	1.31576	0.374406	0.597989	0.247402
	Not annotated; RT 25.92; 784.6->184.1	1.00725	0.110861	1.962	0.294714	0.406383	0.125377	0.337826	0.0564218
	Not annotated; RT 25.93; 764.5->623.5	1.0954	0.770723	0.435228	0.54588	5.01863	11.3516	0	0
	Not annotated; RT 25.96; 782.6->184.1	1.00779	0.0680422	2.0236	0.0947247	0.196064	0.026308	0.302766	0.044183
	Not annotated; RT 25.98; 798.6->184.1	1.01728	0.100767	1.94755	0.185853	0.649819	0.104827	0.483433	0.108213
	Not annotated; RT 26.02; 762.6->184.1	1.00604	0.137896	1.19186	0.219002	0.522056	0.157353	1.31512	0.188603
	Not annotated; RT 26.02; 766.5->184.1	1.06729	0.366421	1.25131	0.979187	0.495088	0.318435	0.0533732	0.145008
	Not annotated; RT 26.02; 830.6->184.1	1.02373	0.0881293	2.36545	0.426816	0.3053	0.166834	0.523064	0.174197
	Not annotated; RT 26.03; 796.6->655.6	1.03409	0.169939	4.08928	1.57294	1.30662	0.826877	0.104294	0.197829
	Not annotated; RT 26.04; 758.6->184.1	1.00096	0.052062	1.928	0.147025	0.451004	0.0585675	0.306968	0.0351133
	Not annotated; RT 26.04; 814.6->184.1	1.00467	0.0386234	1.12461	0.128933	1.11596	0.0673674	0.688439	0.046172
	Not annotated; RT 26.05; 702.5->561.5	1.0525	0.332731	1.8275	0.42536	0.641933	0.46941	0.2526	0.261554
	Not annotated; RT 26.06; 816.6->184.1	1.00629	0.022572	1.16965	0.289847	1.82643	0.584113	0.285676	0.139141
	Not annotated; RT 26.06; 820.6->184.1	1.01507	0.101941	1.15695	0.115712	0.964317	0.10018	0.854384	0.0787521
	Not annotated; RT 26.07; 752.5->611.5	1.01218	0.106566	1.25614	0.299099	1.31639	0.250649	0.354326	0.156008
	Not annotated; RT 26.08; 744.6->184.1	1.0064	0.0390272	2.31959	0.147641	0.226535	0.0149813	0.117807	0.0120473
	Not annotated; RT 26.08; 796.6->184.1	0.995855	0.0552378	2.08741	0.114467	0.32215	0.0172723	0.238995	0.0320983
	Not annotated; RT 26.08; 838.6->184.1	0.99877	0.0466829	1.84363	0.0922175	0.335819	0.050725	0.622152	0.0738368
	Not annotated; RT 26.09; 429.4->85.05	0.990217	0.159374	1.68617	0.517717	0.790258	0.177214	0.276051	0.113249
	Not annotated; RT 26.1; 760.6->184.1	1.0048	0.0593208	1.4312	0.132758	1.00351	0.115075	0.530003	0.0781476
	Not annotated; RT 26.1; 772.6->184.1	0.98959	0.0888836	2.00571	0.234992	0.423442	0.0538582	0.170679	0.0244169
	Not annotated; RT 26.1; 812.6->184.1	1.00679	0.0311787	0.977832	0.0515783	1.21471	0.0614054	0.732023	0.0381789
	Not annotated; RT 26.12; 836.6->184.1	1.00742	0.0448696	1.88991	0.108446	0.298108	0.010879	0.56584	0.0219547
	Not annotated; RT 26.12; 848.6->184.1	1.0167	0.0563477	0.628477	0.150234	1.12147	0.235441	1.25298	0.258228
	Not annotated; RT 26.15; 728.5->587.5	1.13122	0.671906	1.05926	0.751915	3.03347	1.80361	0.0244061	0.0771788
	Not annotated; RT 26.24; 818.6->184.1	1.00108	0.0693489	1.16565	0.112965	1.14114	0.101348	0.175456	0.0404303
	Not annotated; RT 26.24; 826.6->184.1	1.01789	0.218	0.669494	0.143954	0.521021	0.164786	2.14359	0.407243
	Not annotated; RT 26.28; 748.6->184.1	0.718737	0.758643	0.249402	0.530529	0.915279	0.809201	1.27539	1.82098
	Not annotated; RT 26.28; 808.6->184.1	0.999233	0.138076	1.87538	0.320237	0.570754	0.138501	0.468338	0.0773885
	Not annotated; RT 26.3; 732.5->184.1	1.00407	0.135103	2.38574	0.195463	0.050468	0.0282482	0.0835546	0.0350228
	Not annotated; RT 26.3; 802.6->184.1	1.00073	0.149336	0.756679	0.0680968	1.1575	0.145823	1.2528	0.210247
	Not annotated; RT 26.33; 772.6->631.6	1.02506	0.235781	2.591	0.4337	0.0596796	0.154701	0	0
	Not annotated; RT 26.34; 762.6->184.1	1.00324	0.0462802	0.895212	0.134863	0.97952	0.118206	1.0248	0.132721
	Not annotated; RT 26.34; 800.6->184.1	1.00421	0.04248	0.565157	0.0499361	1.1389	0.0635428	1.26362	0.0532335
	Not annotated; RT 26.35; 756.6->615.6	0.998594	0.376035	1.112	0.479476	1.65473	0.935895	0.370888	0.271937
	Not annotated; RT 26.35; 778.5->637.5	0.993242	0.140485	0.936131	0.42985	1.41445	0.364139	0.221806	0.167669
	Not annotated; RT 26.36; 728.5->587.5	1.00005	0.435503	1.82281	0.89535	0.516834	0.450555	0	0
	Not annotated; RT 26.36; 784.6->184.1	1.01418	0.139045	1.85463	0.314912	0.478392	0.0811827	0.299944	0.0727883
	Not annotated; RT 26.36; 798.6->184.1	0.91904	0.207369	1.75483	0.0978871	0.450937	0.0653358	0.393445	0.486761
	Not annotated; RT 26.36; 804.6->184.1	1.06065	0.270558	1.41341	0.496355	0.863516	0.271162	0.756225	0.195549
	Not annotated; RT 26.4; 770.6->184.1	0.996561	0.0576132	2.33492	0.102047	0.262393	0.0380441	0.225071	0.0565153
	Not annotated; RT 26.4; 814.6->184.1	0.5744	0.788905	1.01213	1.42644	0.278216	0.367042	8041.79	25428.7
	Not annotated; RT 26.42; 816.6->184.1	1.15146	0.696314	2.52374	1.89528	0.762529	0.467606	0.37916	0.210832
	Not annotated; RT 26.47; 794.6->653.6	1.01481	0.158204	2.14033	0.404503	0.319637	0.197071	0.169731	0.0766835
	Not annotated; RT 26.48; 794.6->184.1	1.00581	0.0590419	2.10078	0.138316	0.266522	0.014616	0.216264	0.0214154
	Not annotated; RT 26.5; 502.3->361.3	0.993105	0.593546	1.91802	0.564218	0.803872	0.722806	0.050613	0.117434
	Not annotated; RT 26.5; 838.6->184.1	0	0	20827.2	7459.59	22318.4	29100.5	37376.9	60221.6
	Not annotated; RT 26.56; 758.6->184.1	1.00482	0.134558	2.37153	0.32199	0.436983	0.109487	0.362373	0.0589301
	Not annotated; RT 26.56; 760.6->184.1	0.996462	0.0432984	2.11856	0.109173	0.272517	0.0140698	0.133648	0.012108
	Not annotated; RT 26.58; 774.6->184.1	0.986424	0.105847	1.34312	0.502146	0.497204	0.339364	0.413127	0.206344
	Not annotated; RT 26.58; 826.6->184.1	1.0073	0.0734867	0.539171	0.104188	1.1678	0.120562	0.976949	0.164769
	Not annotated; RT 26.61; 732.5->184.1	0.999487	0.177992	2.18112	0.470038	0.233838	0.147232	0.251027	0.0714086
	Not annotated; RT 26.61; 734.6->184.1	1.00466	0.173782	1.56169	0.174742	0.37951	0.141104	0.272903	0.0816803
	Not annotated; RT 26.66; 730.5->589.5	1.00718	0.270988	1.42412	0.206376	1.3071	0.535467	0.249849	0.135966
	Not annotated; RT 26.66; 778.5->637.5	0.993555	0.0432272	0.336851	0.0411134	2.81162	0.187155	0.0482645	0.0175861
	Not annotated; RT 26.66; 780.6->639.6	0.968203	0.166991	0.689084	0.282586	2.56733	0.38809	0.3795	0.135857
	Not annotated; RT 26.69; 766.5->184.1	1.008	0.651537	0.398402	0.187753	3.55167	1.47364	0.34021	0.101858
	Not annotated; RT 26.69; 770.6->184.1	1.00745	0.0435033	2.49905	0.135081	0.150557	0.0120517	0.0521128	0.0104341
	Not annotated; RT 26.69; 786.6->184.1	0.996572	0.025236	1.75907	0.127534	0.62881	0.0211354	0.34301	0.0359636
	Not annotated; RT 26.7; 802.6->184.1	0.571429	0.9759	0.47967	0.508773	12.7712	33.6302	1.41385	1.52508
	Not annotated; RT 26.71; 784.6->184.1	1.02312	0.0820012	2.3482	0.281208	0.29923	0.0853194	0.236825	0.0595081
	Not annotated; RT 26.73; 788.6->184.1	1.00108	0.126458	0.824605	0.315597	1.66805	0.213366	0.70299	0.0497631
	Not annotated; RT 26.75; 790.6->184.1	1.00918	0.0559661	0.499515	0.130404	2.5751	0.14839	0.206539	0.0560507
	Not annotated; RT 26.76; 792.6->184.1	1.01295	0.0916594	0.369805	0.165002	2.50169	0.243167	0.151813	0.0608451
	Not annotated; RT 26.76; 804.6->184.1	0.969078	0.295208	0.768767	0.354883	1.14437	0.929446	0.427055	0.405952
	Not annotated; RT 26.78; 814.6->184.1	1.00786	0.0774352	1.15887	0.124568	0.931406	0.111941	0.921857	0.0921408
	Not annotated; RT 26.82; 756.6->615.6	1.01702	0.286786	0.841975	0.338974	1.57693	0.321228	0.250136	0.162875
	Not annotated; RT 26.82; 812.6->184.1	1.00788	0.0591325	1.16706	0.0727521	0.890747	0.0449151	0.842913	0.0496061
	Not annotated; RT 26.86; 748.6->607.6	0.939319	0.278352	2.21198	0.526361	0.998725	0.345121	0.234759	0.356624
	Not annotated; RT 26.87; 798.6->184.1	0.571429	0.786866	1.2705	1.41937	0.392038	0.283282	3309.38	4290.23
	Not annotated; RT 26.95; 734.6->184.1	1.00048	0.0532244	1.6803	0.320379	0.536056	0.129901	0.5825	0.176926
	Not annotated; RT 26.95; 766.5->184.1	0.994345	0.0509146	0.0280912	0.0129579	3.2068	0.353822	0.0242877	0.0114127
	Not annotated; RT 26.96; 724.5->583.5	0.997975	0.38764	0	0	3.41269	0.802431	0	0
	Not annotated; RT 26.97; 774.6->184.1	1.01364	0.984618	3.09591	1.99241	2.98707	4.75961	0.435383	0.377243
	Not annotated; RT 26.99; 768.6->184.1	1.0235	0.129095	0.319636	0.11135	2.78887	0.401164	0.0367923	0.0525856
	Not annotated; RT 26.99; 786.6->184.1	0.994382	0.0200152	2.08465	0.128274	0.232224	0.0106387	0.164886	0.0137303
	Not annotated; RT 26.99; 848.6->184.1	1.03471	0.191563	1.77943	0.423694	1.09801	0.283703	0.48987	0.126779
	Not annotated; RT 27.02; 732.6->591.6	1.033	0.516594	0.212083	0.378473	1.98596	0.761393	0.117219	0.200141
	Not annotated; RT 27.03; 790.6->184.1	0.431929	0.789685	0.584941	1.03612	3.06392	8.18983	13.2322	28.4958
	Not annotated; RT 27.05; 792.6->184.1	1.02058	0.822433	1.06551	0.947628	1.26158	1.13319	0.378062	0.205213
	Not annotated; RT 27.09; 838.6->184.1	1.00426	0.0288121	1.16912	0.045384	0.498305	0.0240984	1.18014	0.0499612
	Not annotated; RT 27.11; 818.6->184.1	0.977372	0.38911	0.574403	0.113565	3.74088	1.85218	0.54279	0.440846
	Not annotated; RT 27.12; 756.6->615.6	1.00184	0.284608	0.227948	0.288569	4.70909	1.97392	0	0
	Not annotated; RT 27.13; 806.6->184.1	0.993667	0.170879	1.83207	0.329234	0.570494	0.157153	0.208237	0.122848
	Not annotated; RT 27.21; 760.6->184.1	1.01235	0.137137	1.65162	0.159788	0.896808	0.215571	0.408024	0.0890484
	Not annotated; RT 27.21; 812.6->184.1	0.998165	0.0159138	1.7297	0.0936277	0.533805	0.02055	0.422265	0.0238021
	Not annotated; RT 27.22; 754.5->613.5	1.01125	0.342822	1.68237	0.45061	0.631301	0.468561	0.0359576	0.0791284
	Not annotated; RT 27.23; 796.6->184.1	1.02118	0.0943771	2.59142	0.231364	0.212347	0.042979	0.202649	0.0396329
	Not annotated; RT 27.23; 798.6->184.1	1.00357	0.0585781	1.72916	0.129125	0.634471	0.08784	0.193262	0.0237528
	Not annotated; RT 27.23; 848.6->184.1	1.01485	0.0388129	1.96396	0.249025	0.789404	0.259229	0.604259	0.125996
	Not annotated; RT 27.25; 744.6->184.1	1.03079	0.113035	0.468279	0.180377	3.55108	0.603502	0.026128	0.0449957
	Not annotated; RT 27.25; 820.6->184.1	1.01611	0.0437775	1.09891	0.167793	0.707462	0.109521	0.710122	0.11484
	Not annotated; RT 27.26; 780.6->639.6	1.01592	0.0527747	0.940463	0.105178	1.46437	0.39385	0.144733	0.0435384
	Not annotated; RT 27.27; 718.5->577.5	0.865146	0.901465	11.1634	34.7314	2.3515	1.92189	0	0
	Not annotated; RT 27.27; 832.6->184.1	0.995823	0.154189	2.2452	0.276973	0.446597	0.116703	0.274281	0.0543445
	Not annotated; RT 27.29; 804.6->184.1	0.998903	0.142599	0.240226	0.128132	3.51061	0.511219	0.121516	0.066156
	Not annotated; RT 27.3; 756.6->615.6	1.0023	0.223995	0.283543	0.209398	2.52668	0.770482	0.0159361	0.0503945
	Not annotated; RT 27.31; 810.6->184.1	0.981462	0.214345	1.3894	0.275518	0.528509	0.171806	0.843569	0.157584
	Not annotated; RT 27.35; 762.6->184.1	0.994935	0.0645932	2.21365	0.162197	0.324785	0.0633706	0.233154	0.0807716
	Not annotated; RT 27.43; 774.6->184.1	1.00682	0.0389168	2.40522	0.159642	0.325429	0.0124733	0.0925637	0.0135591
	Not annotated; RT 27.47; 780.6->184.1	1.01467	0.153654	0.0354716	0.0346886	3.48671	0.567653	0.0118075	0.0264917
	Not annotated; RT 27.54; 730.5->184.1	0.987596	0.169011	0.00625623	0.0197839	2.23978	0.725384	0	0
	Not annotated; RT 27.57; 756.6->615.6	0.998254	0.156343	0.56551	0.144163	1.63963	0.329656	0.11582	0.119104
	Not annotated; RT 27.57; 816.6->184.1	0.564073	0.786121	2.03126	1.30628	0.841344	0.477479	2593.72	5389.93
	Not annotated; RT 27.6; 746.6->184.1	1.0114	0.0713373	2.31423	0.233684	0.240178	0.0664751	0.296095	0.102938
	Not annotated; RT 27.61; 800.6->184.1	0.998841	0.0684254	1.88648	0.128987	0.773492	0.0461916	0.203572	0.0225252
	Not annotated; RT 27.61; 802.6->184.1	0.99203	0.104843	0.736729	0.118015	1.02395	0.108736	1.1429	0.170678
	Not annotated; RT 27.65; 798.6->184.1	1.01412	0.0757182	2.34109	0.217793	0.350618	0.0493394	0.16764	0.0281143
	Not annotated; RT 27.65; 848.6->184.1	1.0051	0.120059	2.7666	0.203058	0.0966467	0.0228951	0.150505	0.0349494
	Not annotated; RT 27.71; 804.6->184.1	1.045	0.061026	0.808555	0.170522	2.1855	0.314549	0.472349	0.141921
	Not annotated; RT 27.75; 780.6->639.6	1.01408	0.17052	0.327301	0.148521	2.15084	0.296941	0.315739	0.0994369
	Not annotated; RT 27.75; 826.6->184.1	1.03371	0.140362	2.52046	0.325442	0.378337	0.0799133	0.197643	0.0559319
	Not annotated; RT 27.76; 756.6->184.1	0.974864	0.308002	0.076481	0.0718251	3.54189	0.882668	0.104539	0.175371
	Not annotated; RT 27.79; 810.6->184.1	1.03123	0.138741	2.03938	0.278009	0.679846	0.182161	0.568343	0.104483
	Not annotated; RT 27.8; 768.6->184.1	1.0018	0.333238	0.228211	0.308198	1.46925	0.415323	0.0777916	0.165682
	Not annotated; RT 27.82; 792.6->184.1	1.01914	0.191194	0.100614	0.113442	4.29964	0.766559	0.124153	0.155236
	Not annotated; RT 27.84; 718.5->184.1	0.944296	0.108848	0.0712074	0.138057	1.50837	0.359172	0.422218	0.38752
	Not annotated; RT 27.84; 780.6->184.1	1.00863	0.211878	0.0337397	0.0585874	3.92102	1.06526	0.00628951	0.0198892
	Not annotated; RT 27.92; 772.6->184.1	1.00212	0.0380866	2.33958	0.183234	0.194874	0.0500681	0.127644	0.029534
	Not annotated; RT 27.92; 790.6->184.1	0.935793	0.195953	0.958725	0.163185	0.43003	0.173808	1.7718	0.698218
	Not annotated; RT 27.92; 804.6->184.1	0.970311	0.818104	0.733371	0.571425	2.62165	2.07099	0.35081	0.211016
	Not annotated; RT 27.95; 744.6->603.6	0.947816	0.796693	0.920294	1.26359	1.46908	0.472481	0.145265	0.306378
	Not annotated; RT 27.99; 756.6->615.6	0.981493	0.254304	0.208085	0.277491	2.05566	0.599609	0.0896787	0.143088
	Not annotated; RT 28.04; 768.6->184.1	0.969107	0.247213	0.253198	0.323672	1.50768	0.507022	0.299129	0.414291
	Not annotated; RT 28.1; 826.6->184.1	0.997871	0.103079	2.01462	0.277125	0.396366	0.106718	0.320088	0.0914555
	Not annotated; RT 28.16; 788.6->184.1	1.01386	0.291191	1.51756	0.318626	0.729452	0.584088	0.26953	0.106897
	Not annotated; RT 28.2; 718.5->184.1	1.00242	0.181687	0.0301571	0.0496733	1.81037	0.355582	0.062767	0.0680806
	Not annotated; RT 28.22; 820.6->184.1	1.00746	0.0771919	2.09224	0.466708	0.917058	0.284397	0.29256	0.0906644
	Not annotated; RT 28.24; 774.6->184.1	0.996509	0.0586792	1.46213	0.0662182	1.06723	0.0757379	0.275407	0.0242737
	Not annotated; RT 28.24; 814.6->184.1	1.00481	0.0355699	2.44883	0.12853	0.490565	0.307296	0.213095	0.0332567
	Not annotated; RT 28.24; 818.6->184.1	1.02482	0.15179	0.172626	0.136966	2.14723	0.343006	0.0789245	0.0830661
	Not annotated; RT 28.26; 812.6->184.1	1.00866	0.110247	1.32256	0.309272	0.740646	0.224802	0.419079	0.119333
	Not annotated; RT 28.28; 826.6->184.1	0.995865	0.0839482	1.77771	0.173499	0.436725	0.0702321	0.367289	0.106879
	Not annotated; RT 28.32; 746.6->605.6	0.71464	0.53685	2.28618	1.04375	0.0390364	0.0901152	0.0614707	0.194387
	Not annotated; RT 28.33; 782.6->641.6	1.01863	0.0786011	0.29191	0.115388	1.95357	0.285837	0.53792	0.0884105
	Not annotated; RT 28.42; 772.6->631.6	1.06817	0.522375	1.46852	0.576818	1.05834	0.60452	0.192215	0.222056
	Not annotated; RT 28.43; 780.6->639.6	1.01295	0.104234	0.960559	0.367176	1.60338	0.269493	0.272244	0.237634
	Not annotated; RT 28.48; 746.6->184.1	0.973675	0.27469	0.363924	0.199111	1.71389	0.418311	0.382128	0.37114
	Not annotated; RT 28.5; 800.6->184.1	1.02794	0.134617	1.76645	0.296826	1.26451	0.157588	0.369922	0.07385
	Not annotated; RT 28.53; 744.6->184.1	0.997764	0.144964	0.0286223	0.020328	3.09289	0.311768	0.0036016	0.0113893
	Not annotated; RT 28.54; 788.6->184.1	1.00122	0.0245694	1.83429	0.0727098	0.488539	0.0218389	0.330047	0.0164188
	Not annotated; RT 28.58; 756.6->615.6	1.0259	0.347576	1.1616	0.927312	1.21268	1.52792	0.0279963	0.0885322
	Not annotated; RT 28.6; 794.6->184.1	0.999254	0.085805	0.104835	0.0857035	2.38615	0.388929	0.162529	0.0924436
	Not annotated; RT 28.6; 814.6->184.1	1.0015	0.0288293	1.34353	0.0663847	0.942809	0.0291966	0.517311	0.0240721
	Not annotated; RT 28.62; 848.6->184.1	0.998696	0.0485518	1.13799	0.116962	1.50128	0.165957	0.212527	0.0339047
	Not annotated; RT 28.66; 798.6->184.1	1.02308	0.112026	1.3673	0.261997	0.914807	0.199589	0.322823	0.126353
	Not annotated; RT 28.7; 816.6->184.1	0.992231	0.0425209	1.22806	0.0555914	1.04301	0.110899	0.647467	0.0439485
	Not annotated; RT 28.72; 792.6->184.1	1.03147	0.0979286	0.593977	0.331348	0.918369	0.389995	0.919579	0.662964
	Not annotated; RT 28.81; 770.6->184.1	1.04141	0.328024	0.146073	0.202528	2.74035	0.782457	0.0308087	0.0974256
	Not annotated; RT 28.82; 826.6->184.1	1.01489	0.0771656	1.81931	0.414806	0.860264	0.172231	0.374744	0.131892
	Not annotated; RT 28.97; 800.6->184.1	1.00693	0.0357062	0.818534	0.137907	1.63635	0.112631	0.415113	0.0375311
	Not annotated; RT 28; 800.6->184.1	1.0001	0.0298738	2.14639	0.133088	0.26705	0.0159768	0.267125	0.0301888
	Not annotated; RT 29.03; 794.6->184.1	1.04846	0.102071	0.239209	0.0878568	2.39911	0.199536	0.0969999	0.0618353
	Not annotated; RT 29.07; 802.6->184.1	0.999338	0.0755995	1.823	0.146145	0.554509	0.0472466	0.231802	0.0374454
	Not annotated; RT 29.09; 804.6->184.1	1.01585	0.184816	2.16211	0.524738	0.597163	0.233163	0.811687	0.483242
	Not annotated; RT 29.09; 814.6->184.1	1.00137	0.0274814	2.10192	0.13115	0.195299	0.0195719	0.424072	0.0254265
	Not annotated; RT 29.23; 826.6->184.1	1.01232	0.0360451	2.01811	0.221995	1.07958	0.132616	0.168731	0.0405344
	Not annotated; RT 29.27; 834.6->184.1	0.962235	0.112798	1.48732	0.202773	0.448292	0.134521	0.674566	0.278071
	Not annotated; RT 29.31; 770.6->184.1	1.01053	0.275134	0.0257867	0.0546525	3.0826	0.678953	0	0
	Not annotated; RT 29.31; 848.6->184.1	1.01929	0.326607	1.11925	0.536063	1.65691	0.967921	0.568757	0.20233
	Not annotated; RT 29.53; 802.6->184.1	1.00357	0.0200395	1.72961	0.0934318	0.544407	0.0234865	0.548293	0.02577
	Not annotated; RT 29.55; 804.6->184.1	0.996977	0.0691386	1.84745	0.157545	0.681582	0.105175	0.597044	0.0793832
	Not annotated; RT 29.69; 826.6->184.1	1.00301	0.130632	1.45555	0.25266	1.03023	0.189344	0.268623	0.0688567
	Not annotated; RT 29.71; 816.6->184.1	1.00176	0.0150118	1.56135	0.107364	0.809359	0.0453283	0.235451	0.0332397
	Not annotated; RT 29.84; 800.6->184.1	1.00076	0.0969865	1.60587	0.423116	1.00375	0.192169	0.441397	0.154828
	Not annotated; RT 3.29; 518.3->184.1	1.04358	0.167887	0.30751	0.181271	0.471901	0.204917	1.09169	0.47481
	Not annotated; RT 3.57; 518.3->184.1	1.01941	0.191036	0.209931	0.0895058	0.484826	0.288737	1.99029	0.335548
	Not annotated; RT 3.7; 552.4->184.1	1.0235	0.262838	3.06444	0.805608	0	0	0.285007	0.185741
	Not annotated; RT 3.78; 339.3->339.3	0.991285	0.0851571	0.38402	0.0821344	0.945927	0.160423	1.70402	0.260407
	Not annotated; RT 30.44; 816.6->184.1	0.994534	0.137707	0.876304	0.563853	0.433518	0.269863	1.48049	0.0946991
	Not annotated; RT 30.48; 802.6->184.1	1.00866	0.0785448	0.71487	0.0591663	1.86051	0.152863	0.442722	0.0763238
	Not annotated; RT 30.48; 804.6->184.1	0.984777	0.10347	1.05229	0.205873	1.20987	0.406265	0.306192	0.152733
	Not annotated; RT 30.8; 818.6->184.1	0.999058	0.0341772	1.4581	0.166328	0.470801	0.180563	1.03223	0.125532
	Not annotated; RT 30.91; 816.6->184.1	0.999037	0.0139714	1.44767	0.0720313	0.353215	0.0134495	0.956062	0.0451192
	Not annotated; RT 31.59; 832.6->184.1	1.01024	0.238066	1.2697	0.568748	0.323237	0.361442	1.18538	0.51009
	Not annotated; RT 31.65; 830.6->184.1	0.991775	0.0568509	1.55333	0.158254	0.195965	0.0459951	1.29848	0.131775
	Not annotated; RT 32.3; 830.6->184.1	1.00605	0.0930655	1.28003	0.0928707	0.506035	0.11105	0.978853	0.154807
	Not annotated; RT 32.91; 804.6->184.1	0.958925	0.171598	2.22693	0.517067	0.674555	0.175591	0.743329	0.343067
	Not annotated; RT 32; 818.6->184.1	1.00794	0.119385	1.75586	0.352029	0.607337	0.20377	0.533835	0.126117
	Not annotated; RT 33.15; 830.6->184.1	0.970662	0.0978665	1.4714	0.260653	0.617604	0.204103	0.428979	0.193453
	Not annotated; RT 33.49; 830.6->184.1	0.976885	0.200355	0.902008	0.248248	1.42172	0.22215	0.62195	0.152512
	Not annotated; RT 33.83; 844.7->184.1	1.00242	0.0751218	1.02268	0.196838	0.269279	0.0903164	1.50819	0.467102
	Not annotated; RT 4.89; 371.3->85.05	0.994197	0.13284	1.49689	0.254064	0.738508	0.164275	0.76093	0.179263
	Not annotated; RT 5.82; 480.3->184.1	0.714286	0.95119	0.492832	0.766993	0	0	1.93616	2.81324
	Not annotated; RT 5.86; 225.2->225.2	0.999222	0.0874959	0.760238	0.157112	1.64067	0.36605	0.925271	0.118488
	Not annotated; RT 6.49; 480.3->184.1	1.03134	0.226893	0.766501	0.656546	0	0	1.34869	0.910523
	Not annotated; RT 7.66; 494.3->184.1	1.01045	0.102799	1.52726	0.234563	0.121521	0.0493038	1.03197	0.1338
	Not annotated; RT 8.1; 518.3->184.1	1.00914	0.378753	1.882	0.483055	0.14631	0.203793	0.489575	0.273845
	Not annotated; RT 8.47; 496.3->184.1	1.00884	0.175093	0.923873	0.252564	1.37535	0.356687	1.25793	0.372552
	Not annotated; RT 8.53; 522.4->184.1	0.86044	0.900388	0.6098	0.987955	4.25306	6.49574	0.607444	0.679951
	Not annotated; RT 8.55; 253.1->253.1	1.00959	0.0143716	0.230579	0.0191068	2.19025	0.197375	0.530505	0.0283179
	Not annotated; RT 8.59; 546.4->184.1	0.995852	0.820181	10.2174	19.6648	0.521844	0.939983	1.24264	0.671217
	Not annotated; RT 8.63; 339.3->339.3	1.01681	0.114155	0.662934	0.297607	0.64695	0.139525	1.27009	0.275692
	Not annotated; RT 8.67; 494.3->184.1	1.01298	0.0411405	1.96898	0.305718	0.197348	0.0431821	0.885957	0.138153
	Not annotated; RT 8.67; 518.3->184.1	1.11358	0.908453	2.8008	0.952553	0.0807386	0.215231	0.506942	0.899078
	Not annotated; RT 8; 496.3->184.1	1.0042	0.17954	0.963386	0.414594	0.125036	0.11054	1.30105	0.513781
	Not annotated; RT 9.17; 496.3->184.1	1.00782	0.134191	0.898171	0.0771844	0.487093	0.178508	1.16059	0.0924416
	Not annotated; RT 9.25; 546.4->184.1	0.992455	0.577835	0.70091	0.381234	0.322763	0.26169	1.68458	0.692553
	Not annotated; RT 9.27; 522.4->184.1	0.285714	0.755929	3936.14	12438.9	1.39565	3.26158	16588.6	21362.8
	Not annotated; RT 9.41; 480.3->339.3	0.603273	0.604647	2.04069	1.10282	0.00249045	0.00787551	45.137	108.508
	Not annotated; RT 9.61; 706.5->184.1	1.07141	0.268285	0.728382	0.363031	0.0684185	0.050096	0.584759	0.186336
	Not annotated; RT 9.62; 572.4->184.1	1.09557	0.32245	1.50666	0.652727	0.183634	0.269025	0.701162	0.37139
	Not annotated; RT 9.71; 478.3->337.3	0.842049	0.897824	174.935	229.289	0	0	0	0
	Not annotated; RT 9.78; 280.9->280.9	0.991769	0.0403977	0.340346	0.0566486	1.52858	0.175782	0.74805	0.0540747
	Not annotated; RT 9.82; 305.05->305.05	1.01002	0.0564905	0.153466	0.0253705	1.38126	0.073183	1.14174	0.0617229
	Not annotated; RT 9.84; 409.4->409.4	0.999323	0.0616601	0.0865913	0.0162724	2.26588	0.177459	0.569156	0.0408679
	Not annotated; RT 9.84; 548.4->184.1	0.714286	0.759325	0.770894	0.754808	454.66	624.52	2.3924	2.8319
	Not annotated; RT 9.86; 329.2->329.2	1.0172	0.0541479	0.0886421	0.0289389	2.01648	0.177643	0.453404	0.0472898
	Not annotated; RT 9.88; 365.3->365.3	0.967889	0.117025	0.318579	0.12665	2.243	0.517482	0.706893	0.257421
	Not annotated; RT 9.92; 339.3->339.3	0.972002	0.149762	0.375672	0.0779945	1.97364	0.29827	1.18472	0.226727
	Not annotated; RT 9.96; 508.3->184.1	0.978878	0.16824	1.37046	0.359202	0.173809	0.0897894	1.2262	0.333567

## Sheet: Compound graph
Class	Pooled QC	Human	Mouse	Rat	Pooled QC	Human	Mouse	Rat
Name
4-Cholesten-3-one; RT 23.26; 385.3->108.8	1.00557	0.0429065	2.73839	0.256868	0.29798	0.09498	0.62008	0.224342
Acylcarnitine 10:0; RT 2.21; 317.3->85.05	0.988026	2.36377	0.0766231	0.325236	0.0699889	0.368498	0.057596	0.121776
Acylcarnitine 12:0; RT 3.72; 345.3->85.05	1.02993	1.67408	0.459234	0.996778	0.187425	0.329891	0.202864	0.323324
Acylcarnitine 14:0; RT 6.37; 373.3->85.05	1.04674	0.346902	1.25467	1.11132	0.210412	0.0801006	0.163659	0.133377
Acylcarnitine 14:1; RT 4.59; 371.3->85.05	0.918608	0.335016	1.37902	1.03481	0.193074	0.217807	0.435254	0.536134
Acylcarnitine 16:0; RT 9.62; 401.4->85.05	0.99373	0.58321	0.815697	1.26293	0.0622446	0.0585534	0.053115	0.127263
Acylcarnitine 18:0; RT 13.04; 429.4->85.05	0.995999	0.589275	0.857951	1.15656	0.147155	0.121907	0.118532	0.247503
Acylcarnitine 18:1; RT 10.59; 427.4->85.05	0.983928	0.67596	1.04479	1.0574	0.0713593	0.101477	0.124725	0.129772
Acylcarnitine 18:2; RT 8.57; 425.4->85.05	1.00639	1.48148	0.488465	1.07951	0.0925566	0.261256	0.197408	0.315161
Acylcarnitine 2:0; RT 0.98; 204.1->85.05	1.06236	2.7751	1.34655	0.335519	0.12416	1.13269	0.0796771	0.0363934
Acylcarnitine 4:0; RT 0.98; 233.2->85.05	1.01681	0.181587	1.24147	2.34101	0.285511	0.0797152	0.292671	0.74134
Acylcarnitine 6:0; RT 1.34; 261.2->85.05	0.801452	1.56445	0.326817	0.7351	0.813937	2.65474	0.413947	1.17798
Acylcarnitine 8:0; RT 1.5; 289.2->85.05	0.995184	2.04422	0.217418	0.41315	0.335269	0.627235	0.171367	0.253297
Cholic acid; CA; RT 2.47; 407.1->407.1	0.984113	0.179826	0.358615	2.57713	0.15044	0.0949919	0.108724	0.685963
Cholic acid; CDCA; RT 4.02; 391.3->391.3	0.951589	0.804515	0.750698	1.05659	0.248652	0.209858	0.255698	0.363951
Cholic acid; GCA; RT 2; 464.5->464.5	1.09034	0.538525	0.0392466	1.86653	0.39527	0.441921	0.0847597	0.556552
Cholic acid; GCDCA; RT 2.81; 448.1->448.1	1.01493	1.60331	0.143186	0.663644	0.151657	0.372672	0.0642907	0.154991
Cholic acid; GDCA; RT 3.05; 448.1->448.1	0.933141	0.866254	0.464642	1.02459	0.0696248	0.192436	0.166307	0.384298
Cholic acid; TCA; RT 1.94; 514.3->514.3	0.97522	0.0521099	1.71827	1.53073	0.143725	0.0207271	0.265276	0.208849
Cholic acid; TCDCA; RT 2.69; 498.5->498.5	0.990324	0.282131	0.356759	1.69195	0.318728	0.122471	0.183963	0.379434
Cholic acid; UDGA; RT 2.12; 391.3->391.3	0.974498	0.372841	0.516822	2.19025	0.138312	0.177227	0.197116	0.526031
FFA 12:0; RT 4.53; 199->199	1.01826	0.84487	0.830963	0.661879	0.129926	0.222306	0.174415	0.267757
FFA 14:0; RT 7.52; 227.1->227.1	0.993182	0.598531	1.3524	0.837412	0.0467534	0.180241	0.123306	0.32911
FFA 14:1(n-5); RT 5.44; 225.2->225.2	1.01878	0.892323	1.36064	1.06485	0.17228	0.0943855	0.186605	0.311626
FFA 16:0; RT 11.02; 255.05->255.05	1.01222	0.29932	1.82499	0.583194	0.0355298	0.0261226	0.143135	0.0495081
FFA 17:0; RT 12.75; 268.9->268.9	0.955916	0.555362	1.89447	1.13137	0.151932	0.145005	0.420825	0.383289
FFA 17:1(n-7c); RT 10.25; 267.2->267.2	0.989737	0.290759	2.0213	0.595817	0.0825006	0.0488266	0.201727	0.0809769
FFA 18:0; RT 14.45; 283.05->283.05	1.01152	0.366902	1.5735	0.66651	0.0310198	0.0251451	0.154286	0.0409829
FFA 18:1(n-7c or n-9c); RT 11.86; 280.9->280.9	1.00587	0.402611	1.8083	0.511781	0.0196549	0.0369176	0.128072	0.0319534
FFA 18:2(n-6); RT 9.76; 278.95->278.95	1.00565	0.348176	1.66549	0.761254	0.0365643	0.0293317	0.0933385	0.0205785
FFA 18:3(n-3 or n-6); RT 8.31; 276.9->276.9	0.991747	0.779349	1.77915	0.750473	0.11512	0.0819263	0.185734	0.0601828
FFA 18:4(n-3); RT 6.71; 275.2->275.2	1.00671	0.804828	2.17245	0.584441	0.080052	0.233446	0.252086	0.21716
FFA 20:0; RT 17.52; 311->311	1.01314	0.778133	1.54059	0.626554	0.0951266	0.108382	0.154568	0.0769844
FFA 20:1(n-9c); RT 15.14; 309.3->309.3	1.00785	0.150862	2.29282	0.466085	0.0187949	0.016951	0.126764	0.044316
FFA 20:2(n-6c); RT 13.01; 307.3->307.3	1.00234	0.234513	1.88454	0.734281	0.0431726	0.0257938	0.172427	0.0494027
FFA 20:3(n-6 or n-9); RT 11.2; 305.05->305.05	1.00628	0.119091	2.07911	0.682252	0.0270158	0.00805632	0.0972831	0.0265005
FFA 20:4(n-6); RT 9.96; 303.1->303.1	1.0029	0.132804	1.45747	1.17708	0.00998564	0.00647718	0.0465135	0.0241143
FFA 20:5(n-3); RT 8.27; 300.9->300.9	1.03116	0.601284	1.53242	0.318706	0.0812187	0.152902	0.155345	0.083494
FFA 22:0; RT 20.04; 339.3->339.3	1.0141	0.798594	1.30337	0.888684	0.103803	0.0855762	0.107595	0.113698
FFA 22:1(n-9); RT 17.94; 337->337	1.00242	0.269016	2.00357	0.526391	0.0971772	0.0912665	0.226698	0.102905
FFA 22:4(n-6); RT 12.75; 331.3->331.3	1.00072	0.106245	1.34973	1.39708	0.0314356	0.0068635	0.0579697	0.104573
FFA 22:5(n-6); RT 11.52; 329.2->329.2	1.01094	0.0241479	1.61622	1.24062	0.0197163	0.00263713	0.0533177	0.0447581
FFA 22:6(n-3); RT 9.84; 326.95->326.95	1.00812	0.0570279	2.18284	0.444222	0.0312771	0.0089815	0.0929701	0.0212952
FFA 23:0; RT 21.2; 353.3->353.3	1.00436	0.890588	1.16571	1.05323	0.125487	0.0902035	0.187318	0.118508
FFA 24:0; RT 22.31; 367.4->367.4	0.998374	0.874165	0.954087	1.14798	0.0675553	0.129291	0.0946991	0.104453
FFA 24:1(n-9); RT 20.35; 365.3->365.3	1.02196	0.56987	1.1175	1.35139	0.0489007	0.0784653	0.132763	0.0739846
FFA 25:0; RT 22.97; 381.4->381.4	1.02822	1.04993	0.955471	1.04684	0.0771745	0.168316	0.113805	0.111458
FFA 26:0; RT 24.27; 395.4->395.4	1.00378	0.758976	1.08302	1.52884	0.0666695	0.1166	0.104941	0.140973
FFA 27:0; RT 25.18; 409.4->409.4	1.04065	0.992777	0.904387	0.942386	0.081936	0.104576	0.146746	0.10538
FFA 28:0; RT 26.19; 423.3->423.3	1.01598	0.83431	0.929028	1.12796	0.0451329	0.105875	0.110285	0.0953829
lysoPC 14:0 (sn1); RT 7.03; 468.3->184.1	1.00548	1.73455	0.095186	0.94238	0.0533112	0.10519	0.0171661	0.046705
lysoPC 14:0 (sn2); RT 6.34; 468.3->184.1	1.00989	1.49587	0.099877	0.983585	0.0717361	0.131201	0.0191716	0.0562478
lysoPC 15:0 (sn1); RT 8.65; 482.3->184.1	1.00871	0.922658	0.203138	1.49748	0.0603662	0.0464505	0.0307784	0.0756475
lysoPC 15:0 (sn2); RT 7.88; 482.3->184.1	1.01467	0.866919	0.227094	1.55609	0.0885343	0.0984819	0.0384475	0.0785823
lysoPC 15:1 (sn1); RT 7.23; 480.3->184.1	1.00615	1.23154	0.0631597	1.089	0.490573	0.474452	0.143993	0.508156
lysoPC 16:0 (sn1); RT 10.4; 496.3->184.1	1.00793	1.11032	0.500708	1.18441	0.0267777	0.0617628	0.0328988	0.0499183
lysoPC 16:0 (sn2); RT 9.58; 496.3->184.1	1.01554	0.956483	0.493409	1.21885	0.0663558	0.063028	0.0273576	0.0600313
lysoPC 16:0e; RT 12.2; 482.3->184.1	1.02227	0.731219	1.34509	0.901142	0.040422	0.10208	0.143236	0.0600557
lysoPC 16:0p; RT 11.86; 480.3->184.1	1.01948	1.36315	1.05674	0.395647	0.170343	0.162104	0.271796	0.105439
lysoPC 16:1 (sn1); RT 8; 494.3->184.1	1.00928	1.27013	0.147343	1.38712	0.0698961	0.104203	0.0145849	0.0850495
lysoPC 16:1 (sn2); RT 7.29; 494.3->184.1	1.00711	1.10867	0.146941	1.43762	0.0852688	0.0703067	0.0255743	0.0419187
lysoPC 17:0 (sn1); RT 12.1; 510.4->184.1	1.00402	0.721916	0.712492	1.46664	0.0285309	0.0553193	0.0578873	0.0764401
lysoPC 17:0 (sn2); RT 11.29; 510.4->184.1	1.00722	0.575229	0.626843	1.41431	0.0935492	0.0645869	0.0518239	0.0652781
lysoPC 17:1 (sn1); RT 9.62; 508.3->184.1	1.00574	1.28168	0.390617	1.42274	0.0776784	0.171189	0.0729981	0.182913
lysoPC 17:1 (sn1); RT 9.62; 508.3->184.1	1.00473	1.21127	0.342051	1.55436	0.106223	0.15424	0.0516642	0.195964
lysoPC 17:1 (sn2); RT 8.85; 508.3->184.1	1.01496	1.09422	0.367749	1.45613	0.100173	0.173345	0.0984032	0.111808
lysoPC 17:1 (sn2); RT 8.89; 508.3->184.1	0.988219	0.947991	0.358795	1.48901	0.112982	0.221954	0.0986072	0.157415
lysoPC 18:0 (sn1); RT 13.72; 524.4->184.1	1.00729	0.625738	0.71651	1.44694	0.0176786	0.0326457	0.0320149	0.0402451
lysoPC 18:0 (sn2); RT 12.93; 524.4->184.1	1.01075	0.479826	0.694224	1.50715	0.089769	0.0433514	0.0244891	0.0543594
lysoPC 18:0p; RT 15.07; 508.3->184.1	1.03648	1.64035	0.614146	0.799757	0.283073	0.417132	0.261973	0.498158
lysoPC 18:0p; RT 15.09; 508.3->184.1	1.02084	1.84989	0.700959	1.42006	0.3854	0.807951	0.291737	0.568706
lysoPC 18:1 (sn1); RT 11.27; 522.4->184.1	1.01153	1.10818	0.575472	1.11904	0.0223686	0.0650465	0.0466468	0.0423547
lysoPC 18:1 (sn2); RT 10.51; 522.4->184.1	1.01215	0.912436	0.606434	1.06338	0.0848956	0.0704732	0.0325567	0.0368511
lysoPC 18:2 (sn1); RT 9.27; 520.3->184.1	1.0167	1.16814	0.564762	1.02062	0.0364468	0.0617351	0.0333394	0.0650401
lysoPC 18:2 (sn2); RT 8.53; 520.3->184.1	1.02235	1.03367	0.553809	0.971348	0.0693032	0.0870265	0.0415172	0.0472359
lysoPC 18:3 (sn1); RT 7.66; 518.3->184.1	1.00184	1.77265	0.151299	1.20342	0.0314899	0.148792	0.0374992	0.183466
lysoPC 18:3 (sn2); RT 6.95; 518.3->184.1	1.01609	1.75905	0.128812	1.16874	0.128341	0.234719	0.0441061	0.144827
lysoPC 19:0 (sn1); RT 15.27; 538.4->184.1	1.00231	0.136094	1.89707	0.875081	0.0293916	0.0209998	0.145001	0.0527281
lysoPC 19:0 (sn2); RT 14.51; 538.4->184.1	1.01963	0.107023	2.09638	0.853159	0.127975	0.0265765	0.162469	0.0973996
lysoPC 20:0 (sn1); RT 16.67; 552.4->184.1	1.01297	0.337374	1.53582	0.966043	0.0717581	0.0472264	0.156612	0.0975507
lysoPC 20:0 (sn2); RT 15.98; 552.4->184.1	1.02076	0.257983	1.57005	0.998355	0.166412	0.0382927	0.157946	0.107551
lysoPC 20:1 (sn1); RT 14.36; 550.4->184.1	1.00864	0.377531	0.879346	1.71621	0.0460831	0.0406559	0.0757231	0.0799457
lysoPC 20:1 (sn2); RT 13.58; 550.4->184.1	1.01264	0.264476	0.837439	1.74919	0.0958561	0.0565405	0.096508	0.109678
lysoPC 20:2 (sn1); RT 12.38; 548.4->184.1	1.00522	0.741035	0.677435	1.28857	0.0325602	0.0639535	0.0981722	0.11354
lysoPC 20:2 (sn2); RT 11.6; 548.4->184.1	1.03824	0.750608	0.738125	1.18121	0.139981	0.127124	0.0419676	0.149844
lysoPC 20:3 (sn1); RT 10.57; 546.4->184.1	1.01336	1.20323	0.66423	0.802032	0.0252899	0.0912094	0.0395448	0.041181
lysoPC 20:3 (sn2); RT 9.86; 546.4->184.1	1.01856	1.01466	0.57876	0.640581	0.110818	0.109993	0.0470499	0.0489365
lysoPC 20:4 (sn1); RT 9.29; 544.3->184.1	1.01556	0.958697	0.196404	1.57183	0.0457348	0.0524196	0.0195707	0.0423559
lysoPC 20:4 (sn2); RT 8.63; 544.3->184.1	1.02125	0.840843	0.204289	1.4679	0.0955196	0.0904432	0.0185401	0.0740064
lysoPC 20:5 (sn1); RT 7.7; 542.3->184.1	1.0141	2.14352	0.0582635	0.345615	0.107068	0.20366	0.0374896	0.0849962
lysoPC 20:5 (sn2); RT 7.09; 542.3->184.1	1.01511	1.814	0.0653244	0.355232	0.0851126	0.277748	0.0385947	0.105082
lysoPC 22:0 (sn1); RT 19.17; 580.4->184.1	1.01022	0.276512	1.43576	1.15554	0.0756224	0.0672365	0.248016	0.0674786
lysoPC 22:0 (sn2); RT 18.53; 580.4->184.1	1.03742	0.192866	1.06712	1.01716	0.104707	0.0878386	0.172057	0.175027
lysoPC 22:4 (sn1); RT 11.92; 572.4->184.1	1.02483	0.749057	0.377236	1.56187	0.110984	0.134312	0.0822222	0.122654
lysoPC 22:4 (sn2); RT 11.23; 572.4->184.1	0.995107	0.648851	0.353856	1.98464	0.13733	0.097504	0.0812545	0.302748
lysoPC 22:6 (sn1); RT 9.33; 568.3->184.1	1.0105	0.512192	1.02774	1.2573	0.0333005	0.0411485	0.114338	0.088423
lysoPC 22:6 (sn2); RT 8.69; 568.3->184.1	1.02093	0.491	1.03305	1.09937	0.0519073	0.0648463	0.0620077	0.0763731
lysoPE 16:0 (sn1); RT 10.52; 454.3->313.3	0.995737	0.827533	0.236172	1.55188	0.0305218	0.125349	0.0478209	0.144129
lysoPE 16:0 (sn2); RT 9.71; 454.3->313.3	1.00064	0.751558	0.293937	1.55946	0.126526	0.149712	0.0595619	0.141392
lysoPE 17:0 (sn1); RT 12.22; 468.3->327.3	1.03042	0.452673	0.348571	1.23837	0.282253	0.172948	0.325967	0.441057
lysoPE 17:0 (sn1); RT 12.32; 468.3->327.3	0.995435	0.737668	0.367482	1.25851	0.417316	0.586214	0.21441	0.388365
lysoPE 17:0 (sn2); RT 11.51; 468.3->327.3	1.11618	1.14422	1.9952	2.82449	0.650635	0.664069	2.97033	2.96486
lysoPE 18:0 (sn1); RT 13.83; 482.3->341.3	1.01774	0.73831	0.465435	1.59589	0.0703257	0.0723058	0.0499597	0.158871
lysoPE 18:0 (sn2); RT 13.06; 482.3->341.3	1.01934	0.678292	0.452653	1.64932	0.079629	0.110588	0.0726555	0.103875
lysoPE 18:0e; RT 15.47; 468.3->327.3	0.969031	0.0282282	8.27022	0.566889	0.741402	0.0892655	6.78842	0.590358
lysoPE 18:0e; RT 15.55; 468.3->327.3	1.0052	0	1.85223	0.417237	0.176881	0	0.803579	0.374736
lysoPE 18:1 (sn1); RT 11.35; 480.3->339.3	1.00027	1.52697	0.207407	0.820758	0.0619157	0.19824	0.0720465	0.131136
lysoPE 18:1 (sn2); RT 10.66; 480.3->339.3	1.03192	1.52673	0.205221	0.776514	0.149549	0.302002	0.0782035	0.22482
lysoPE 18:2 (sn1); RT 9.37; 478.3->337.3	0.995486	1.80357	0.220115	0.547154	0.163757	0.246565	0.069734	0.148792
lysoPE 18:2 (sn2); RT 8.62; 478.3->337.3	1.03068	2.397	0.182148	0.403032	0.122454	0.431763	0.101711	0.136313
lysoPE 20:1 (sn1); RT 14.42; 508.3->367.3	0.970523	0.384938	1.13265	1.24046	0.265088	0.239011	0.797838	0.455693
lysoPE 20:1 (sn2); RT 13.75; 508.3->367.3	1.03902	0.125702	1.29623	0.951478	0.514683	0.296606	0.865522	0.589308
lysoPE 20:3 (sn1); RT 10.7; 504.3->363.3	1.11517	4.2284	0.107111	0.605771	0.706278	2.60244	0.18608	0.493042
lysoPE 20:4 (sn1); RT 9.35; 502.3->361.3	0.994185	2.10543	0.238588	0.642637	0.0718752	0.227662	0.0765646	0.154199
lysoPE 20:4 (sn2); RT 8.7; 502.3->361.3	0.992978	1.5582	0.199111	0.489025	0.157477	0.374829	0.112456	0.142971
lysoPE 22:6 (sn1); RT 8.88; 526.3->385.3	1.07716	3.31106	0.320815	0.571178	0.321333	0.907083	0.282023	0.236249
lysoPE 22:6 (sn2); RT 9.51; 526.3->385.3	0.994574	1.88505	0.50076	0.550853	0.22446	0.520407	0.278407	0.288252
PC 24:0; PC(12:0/12:0) (IS); RT 17.7; 622.4->184.1	1.01266	0.997562	0.992967	0.91915	0.0556357	0.0410102	0.0461896	0.0422023
PC 30:0; PC(14:0/16:0); RT 23.39; 706.5->184.1	1.00607	2.20946	0.177426	0.320208	0.0208448	0.121204	0.0155598	0.0236875
PC 30:1; PC(14:0/16:1); RT 22.16; 704.5->184.1	1.00459	2.34221	0.240363	0.29782	0.040126	0.236042	0.0472738	0.0426313
PC 31:0; PC(15:0/16:0); RT 24.16; 720.5->184.1	1.00038	1.09835	0.60906	1.20691	0.0410843	0.0581092	0.0700584	0.0905158
PC 31:0; PC(16:0e/16:0); RT 26.02; 720.5->184.1	1.00392	1.53321	0.61544	0.631851	0.0195079	0.0650924	0.0319724	0.0478908
PC 31:1; PC(15:0/16:1); RT 22.97; 718.5->184.1	1.01266	1.86717	0.0588857	0.65203	0.0911913	0.22171	0.0238514	0.138335
PC 31:1p; PC(16:0p/16:0); RT 25.72; 718.5->184.1	0.994308	1.93484	0.288563	0.236556	0.0255562	0.0896953	0.0113577	0.0194096
PC 32:0; PC(16:0/16:0); RT 24.97; 734.6->184.1	1.00165	1.29315	0.862506	0.645717	0.0175235	0.0486416	0.0434748	0.0327531
PC 32:1; PC(14:0/18:1 or 16:0/16:1); RT 23.74; 732.5->184.1	1.00279	2.03588	0.201175	0.491514	0.0335667	0.11132	0.0103294	0.0181279
PC 32:2; PC(14:0/18:2 or 16:1/16:1); RT 22.69; 730.5->184.1	1.01132	2.36969	0.0168376	0.421251	0.0407337	0.158291	0.0034848	0.0270198
PC 33:0; PC(17:0/16:0 or 18:0/15:0); RT 25.74; 748.6->184.1	1.00029	0.977244	1.04915	0.933402	0.0367199	0.101061	0.0885403	0.0722264
PC 33:0e; PC(18:0e/16:0); RT 27.88; 748.6->184.1	1.00824	1.65887	0.564958	0.560128	0.0269539	0.145974	0.0713193	0.0436814
PC 33:1; PC(15:0/18:1 or 16:0/17:1); RT 24.5; 746.6->184.1	1.00154	1.37714	0.69254	0.70822	0.0334299	0.0620252	0.02758	0.0464534
PC 33:1e; PC(18:0e/16:1 or 18:1e/16:0); RT 26.32; 746.6->184.1	1.00117	1.26625	0.798794	0.718718	0.0618023	0.0874451	0.0502944	0.0524061
PC 33:2; PC(15:0/18:2); RT 23.47; 744.6->184.1	1.01064	1.86277	0.175487	0.877089	0.0136444	0.116707	0.0174604	0.0439246
PC 33:2e; PC(16:0e/18:2); RT 24.97; 744.6->184.1	1.00335	2.31277	0.378698	0.283567	0.0365855	0.164117	0.089393	0.0423398
PC 33:2e; PC(16:1e/18:1); RT 25.23; 744.6->184.1	1.00771	1.7937	0.564511	0.240259	0.0408281	0.0980208	0.030929	0.0198329
PC 34:0; PC(16:0/18:0); RT 26.67; 762.6->184.1	1.00554	0.960304	0.910344	0.991738	0.0527039	0.0545569	0.0454232	0.0646522
PC 34:1; PC(16:0/18:1); RT 25.27; 760.6->184.1	1.00121	1.28024	0.965867	0.472035	0.0354502	0.0470982	0.0331533	0.0165281
PC 34:2; PC(16:0/18:2 or 16:1/18:1); RT 24.22; 758.6->184.1	1.00101	1.07723	0.561133	0.601924	0.00852196	0.00241447	0.0215987	0.0214379
PC 34:3; PC(14:0/20:3); RT 23.05; 756.6->184.1	1.00305	1.84219	0.151191	0.69923	0.0166884	0.115369	0.00898902	0.0423665
PC 34:3; PC(16:0/18:3 or 16:1/18:2); RT 23.41; 756.6->184.1	1.00765	2.55893	0.0706761	0.142554	0.0225013	0.124581	0.00686727	0.011211
PC 34:4; PC(14:0/20:4 or 16:1/18:3); RT 22.62; 754.5->184.1	1.01438	2.50176	0.00982775	0.31917	0.0323065	0.152103	0.0035178	0.0307533
PC 34:5; PC(14:0/20:5); RT 21.74; 752.5->184.1	1.05121	2.70419	0.0635049	0.108715	0.246746	0.440744	0.0696895	0.0609474
PC 35:1; PC(16:0/19:1 or 17:0/18:1 or 17:1/18:0); RT 26.06; 774.6->184.1	1.00416	1.27808	1.15871	0.416848	0.0276586	0.055642	0.0594699	0.028456
PC 35:2; PC(17:0/18:2 or 17:1/18:1); RT 25.03; 772.6->184.1	1.00234	1.48224	0.743215	0.564299	0.0115199	0.0887295	0.0308156	0.0291904
PC 35:2e; PC(16:0e/20:2); RT 27.01; 772.6->184.1	1.00406	1.72198	0.909169	0.142099	0.0383614	0.105747	0.0396075	0.0141381
PC 35:2e; PC(18:0p/18:1 or 18:1e/18:1); RT 26.67; 772.6->184.1	1.00207	1.68441	0.59081	0.426958	0.0402973	0.0876094	0.0756007	0.0314487
PC 35:3; PC(17:1/18:2); RT 23.82; 770.6->184.1	1.01447	1.93002	0.519345	0.484094	0.0415725	0.149087	0.0483014	0.0563616
PC 35:3e; PC(18:1e/18:2); RT 25.55; 770.6->184.1	1.01131	2.07272	0.48488	0.256944	0.0347172	0.108354	0.0381691	0.0200698
PC 35:3e; PC(18:2e/18:1) ; RT 25.8; 770.6->184.1	1.01606	2.33639	0.329278	0.147441	0.0352922	0.162786	0.0424811	0.0183878
PC 35:4; PC(15:0/20:4); RT 23.37; 768.6->184.1	0.995148	1.91058	0.0500814	0.810043	0.0744799	0.0801525	0.0112711	0.0810141
PC 35:4; PC(16:1e/20:3); RT 25.11; 768.6->184.1	1.00408	1.89136	0.291235	0.4923	0.0182486	0.0792674	0.0173991	0.0222836
PC 35:5; PC(15:0/20:5); RT 22.54; 766.5->184.1	1.02135	2.62028	0.00897025	0.140997	0.145638	0.471733	0.0283664	0.104047
PC 35:5e; PC(16:0e/20:5); RT 24.3; 766.5->184.1	1.00889	1.71688	0.145218	0.0866403	0.0800376	0.157201	0.0333271	0.0296662
PC 35:5p; PC(16:0p/20:4); RT 24.83; 766.5->184.1	1.00463	2.04029	0.289128	0.175487	0.041268	0.0775378	0.0155769	0.0143671
PC 36:0; PC(18:0/18:0); RT 28.66; 790.6->184.1	1.00532	0.703798	1.03832	1.37131	0.0325389	0.0314533	0.0546822	0.100977
PC 36:0p; PC(16:0p/22:6); RT 29.41; 790.6->184.1	0.997145	2.28616	0.469738	0.144535	0.0799189	0.279619	0.0643505	0.0370335
PC 36:1; PC(18:0/18:1); RT 27.07; 788.6->184.1	1.00365	1.20883	1.05086	0.569001	0.0241144	0.0525828	0.0389626	0.0256749
PC 36:2; PC(18:0/18:2 or 18:1/18:1); RT 25.82; 786.6->184.1	1.00325	1.38942	0.73915	0.599331	0.0430196	0.0517596	0.0312124	0.021221
PC 36:3; PC(16:0/20:3 or 18:0/18:3 or 18:1/18:2); RT 24.56; 784.6->184.1	1.00822	1.61912	0.643637	0.466877	0.0252298	0.065673	0.0304312	0.019438
PC 36:3; PC(16:0/20:3 or 18:0/18:3 or 18:1/18:2); RT 24.75; 784.6->184.1	1.00952	1.88964	0.455822	0.215954	0.0356005	0.0873303	0.0260219	0.0103842
PC 36:4; PC(16:0/20:4 or 16:1/20:3); RT 24.14; 782.6->184.1	1.00699	1.73384	0.221501	0.626729	0.0350787	0.0628881	0.0185735	0.0178199
PC 36:4; PC(18:1/18:3 or 18:2/18:2); RT 23.55; 782.6->184.1	1.01774	2.28746	0.222108	0.451749	0.0302615	0.0959453	0.0109437	0.0197072
PC 36:5; PC(14:0/22:5 or 16:0/20:5 or 16:1/20:4); RT 23.29; 780.6->184.1	1.00054	2.63736	0.0232013	0.0711365	0.0155996	0.133169	0.00300609	0.00498749
PC 36:5; PC(18:2/18:3); RT 22.93; 780.6->184.1	1.0025	2.10536	0.0468684	0.628245	0.0408378	0.119854	0.0089031	0.0458367
PC 36:6; PC(14:0/22:6); RT 22.48; 778.5->184.1	1.02857	2.83998	0.0286373	0.234637	0.0816701	0.318611	0.012923	0.0592457
PC 36:6; PC(16:1/20:5); RT 22.2; 778.5->184.1	1.00433	2.16249	0.116721	0.2408	0.0952601	0.260188	0.0577438	0.0863004
PC 37:1; PC(18:0/19:1 or 19:0/18:1); RT 27.96; 802.6->184.1	1.0027	0.646645	1.84955	0.399432	0.0302563	0.0818255	0.131867	0.0285168
PC 37:2; PC(18:1/19:1 or 18:2/19:0); RT 26.7; 800.6->184.1	0.996073	0.466514	2.07371	0.46243	0.0530904	0.0379959	0.112165	0.0385284
PC 37:3; PC(17:0/20:3 or 19:1/18:2); RT 25.59; 798.6->184.1	1.00634	1.5468	0.763458	0.458279	0.0323582	0.0667416	0.038336	0.0407097
PC 37:4; PC(17:0/20:4); RT 24.91; 796.6->184.1	1.00647	1.52082	0.357374	0.983479	0.0521683	0.0607804	0.0301087	0.0303387
PC 37:4e; PC(18:0e/20:4); RT 26.85; 796.6->184.1	1.00667	2.18078	0.285863	0.277662	0.0492944	0.126725	0.0141683	0.0149237
PC 37:4e; PC(18:1e/20:3); RT 26.4; 796.6->184.1	0.99727	1.41608	0.532287	0.715384	0.0334091	0.0616964	0.0461009	0.0569488
PC 37:5; PC(17:0/20:5 or 17:1/20:4); RT 24.1; 794.6->184.1	1.02946	1.59192	0.278191	0.836888	0.0688389	0.225525	0.0703505	0.144092
PC 37:5e; PC(16:0e/22:5 or 18:0e/20:5) ; RT 25.41; 794.6->184.1	1.01094	1.90212	0.338241	0.496088	0.0327585	0.0899849	0.0191655	0.0305002
PC 37:5p; PC(18:0p/20:4); RT 26.08; 794.6->184.1	1.00291	2.08914	0.27546	0.31762	0.0456524	0.114127	0.0388369	0.0462401
PC 37:6; PC(15:0/22:6); RT 23.29; 792.6->184.1	0.978713	1.8864	0.311317	0.596907	0.174985	0.24828	0.0483355	0.101837
PC 37:6e; PC(16:0e/22:6); RT 25.13; 792.6->184.1	1.00243	2.16563	0.66148	0.261096	0.0387929	0.113783	0.0568396	0.0226735
PC 37:6e; PC(18:1e/20:5); RT 24.38; 792.6->184.1	1.0065	1.77994	0.366819	0.747576	0.0475309	0.126227	0.0502943	0.0913659
PC 38:1; PC(18:1/20:0); RT 29.01; 816.6->184.1	1.00061	1.04592	1.24795	0.640108	0.0431234	0.0839615	0.046833	0.0409683
PC 38:2; PC(16:0/22:2); RT 27.33; 814.6->184.1	1.00921	0.850795	1.42087	0.701545	0.0162331	0.070482	0.0767547	0.0467474
PC 38:2; PC(18:0/20:2); RT 27.49; 814.6->184.1	1.01368	1.49983	0.954568	0.508314	0.0521781	0.083241	0.0515435	0.0239109
PC 38:3; PC(18:0/20:3 or 18:1/20:2); RT 26.44; 812.6->184.1	1.00082	1.56314	0.689735	0.432561	0.0429991	0.0689245	0.0304381	0.0227142
PC 38:4; PC(18:0/20:4); RT 25.73; 810.6->184.1	1.00559	1.29342	0.402569	1.05096	0.0460822	0.0547126	0.0145155	0.0568383
PC 38:4; PC(18:1/20:3); RT 25.37; 810.6->184.1	1.00829	1.46797	0.512984	0.877757	0.02967	0.0568473	0.0205646	0.0416731
PC 38:5; PC(18:0/20:5); RT 24.86; 808.6->184.1	1.00576	0.923992	0.808696	1.23589	0.0362487	0.0333768	0.0400815	0.0632109
PC 38:5; PC(18:1/20:4); RT 24.46; 808.6->184.1	1.00988	1.85904	0.334385	0.494193	0.0257145	0.0761363	0.011582	0.0214024
PC 38:6; PC(16:0/22:6 or 18:2/20:4); RT 24.02; 806.6->184.1	1.01281	1.50229	0.89276	0.412732	0.0527609	0.0725434	0.05418	0.0187763
PC 38:7; PC(16:1/22:6 or 18:2/20:5); RT 22.62; 804.6->184.1	1.02059	2.75624	0.0944157	0.276679	0.0497352	0.214282	0.0455386	0.0322131
PC 39:3; PC(19:0/20:3); RT 27.33; 826.6->184.1	1.01594	0.583192	1.99712	0.458591	0.0304864	0.0676538	0.212782	0.0520864
PC 39:6; PC(17:0/22:6); RT 24.76; 820.6->184.1	1.01339	0.985993	1.50227	0.693206	0.0966428	0.0735449	0.129405	0.04828
PC 39:6e; PC(18:1e/22:5); RT 25.71; 820.6->184.1	0.99985	1.84722	0.365797	0.200636	0.0607105	0.135423	0.0544356	0.0298397
PC 39:6p; PC(18:0p/22:5); RT 26.6; 820.6->184.1	0.998	1.24683	1.36532	0.233643	0.0873477	0.145625	0.119478	0.0301913
PC 39:7; PC(17:1/22:6); RT 24.18; 818.6->184.1	1.00227	0.959954	0.491759	0.573249	0.039546	0.0852786	0.0798717	0.0517918
PC 39:7e; PC(18:1e/22:6); RT 25.21; 818.6->184.1	1.0081	1.32013	0.898735	0.239275	0.091888	0.0637545	0.0583022	0.0239425
PC 40:1; PC(18:1/22:0); RT 31.51; 844.7->184.1	1.03544	0.936562	0.977983	0.932651	0.123531	0.193779	0.169959	0.230838
PC 40:4; PC(18:0/22:4 or 20:1/20:3); RT 27.57; 838.6->184.1	1.01737	1.34426	0.743032	0.951515	0.0561096	0.136172	0.0737825	0.0680674
PC 40:5; PC(18:0/22:5); RT 26.54; 836.6->184.1	1.00647	0.309224	0.861211	1.92452	0.0330803	0.0151255	0.0413362	0.1099
PC 40:6; PC(18:0/22:6); RT 25.59; 834.6->184.1	1.00884	0.946032	1.18877	0.794485	0.039101	0.0329685	0.0623148	0.0455059
PC 40:6; PC(18:1/22:5 or 20:2/20:4); RT 25.13; 834.6->184.1	1.01198	0.726076	1.53259	0.823259	0.0161779	0.0612854	0.0893578	0.0497464
PC 40:7; PC(18:1/22:6); RT 24.28; 832.6->184.1	1.00702	0.904267	2.0929	0.321915	0.0278412	0.0725741	0.095547	0.0242479
PC 40:7; PC(20:3/20:4); RT 23.91; 832.6->184.1	1.00678	1.53228	0.367737	0.827178	0.0940597	0.111516	0.0531219	0.109284
PC 40:8; PC(20:4/20:4); RT 23.27; 830.6->184.1	1.00472	1.20699	0.322462	1.42492	0.0487587	0.107757	0.0253072	0.0868593
PC 41:6; PC(19:0/22:6); RT 26.42; 848.6->184.1	1.02041	0.234707	2.26901	0.497119	0.0824765	0.0468628	0.291949	0.104709
PE 32:0; PE(16:0/16:0); RT 24.94; 692.5->551.5	1.02729	1.82465	0.748316	0.330083	0.158559	0.704695	0.531788	0.147465
PE 32:1; PE(14:0/18:1 or 16:0/16:1); RT 23.73; 690.5->549.5	1.02705	1.98933	0.881865	0.613011	0.16037	0.490546	0.174265	0.190027
PE 32:2; PE(14:0/18:2); RT 22.6; 688.5->547.5	0.571429	4.40361	0.875707	71.8655	0.9759	4.9839	2.18091	96.3898
PE 33:1e ; PE(16:0e/18:1); RT 26.32; 704.6->563.6	1.00788	1.68984	1.13454	0.300759	0.131551	0.342896	0.328608	0.0758162
PE 33:2; PE(15:0/18:2); RT 23.27; 702.5->561.5	0.714286	79.6701	1.52472	0	0.95119	105.742	3.76564	0
PE 33:2p; PE(16:0p/18:1); RT 25.23; 702.5->561.5	1.00321	0.784973	1.71511	0.103514	0.207527	0.244232	0.320058	0.0532114
PE 34:0; PE(16:0/18:0); RT 26.56; 720.6->579.6	1.06525	2.41108	0.824263	0.344193	0.240955	0.645181	0.317627	0.171147
PE 34:1; PE(16:0/18:1); RT 25.21; 718.5->577.5	0.993054	1.89518	0.377695	0.159152	0.0733302	0.25067	0.0882983	0.0479291
PE 34:2; PE(16:0/18:2 or 16:1/18:1); RT 24.26; 716.5->575.5	1.02029	2.39348	0.142274	0.125606	0.0514424	0.279288	0.0415801	0.0324358
PE 34:3; PE(16:0/18:3); RT 23.06; 714.5->573.5	1.09952	3.19238	0	0	0.421619	1.46282	0	0
PE 34:3; PE(16:0/18:3); RT 23; 714.5->573.5	0.977092	3.72459	0	0.165708	0.249963	1.05535	0	0.524015
PE 34:3; PE(16:1/18:2); RT 23.37; 714.5->573.5	1.0271	4.07333	0	0	0.29955	1.52276	0	0
PE 34:3; PE(16:1/18:2); RT 23.43; 714.5->573.5	1.11568	3.32719	0.0964421	0	0.423462	1.17825	0.304977	0
PE 35:1; PE(17:0/18:1); RT 26.05; 732.6->591.6	1.00358	2.45213	0.288243	0.0411349	0.121798	0.749307	0.273136	0.13008
PE 35:1e; PE(18:0e/18:1); RT 28.22; 732.6->591.6	0.992268	0.373664	2.2777	0.256418	0.146509	0.12279	0.285506	0.0958936
PE 35:2; PE(17:0/18:2); RT 25.04; 730.5->589.5	0.988079	1.5787	0.0987001	0.0763993	0.275648	0.448766	0.124073	0.119484
PE 35:2e ; PE(18:0e/18:2); RT 27.04; 730.5->589.5	0.981755	0.429312	2.37946	0.185027	0.0993226	0.0944947	0.182792	0.0438673
PE 35:2p; PE(18:0p/18:1); RT 27.97; 730.5->589.5	1.04048	4.66806	0.6565	0.10887	0.340438	1.85124	0.22942	0.146808
PE 35:3p; PE(18:0p/18:2 or 18:0e/18:3 or 18:1p/18:1); RT 26.66; 728.5->587.5	1.0296	2.34536	0.332985	0.0520708	0.305405	0.500168	0.178924	0.114067
PE 35:4p; PE(16:0p/20:3 or 16:0e/20:4); RT 25.14; 726.5->585.5	0.999341	1.60854	0.823254	0.233751	0.107202	0.161408	0.138119	0.0578019
PE 35:5p; PE(16:0p/20:4); RT 24.8; 724.5->583.5	0.991607	1.60171	0.791438	0.252195	0.114839	0.243178	0.213493	0.0819465
PE 36:1; PE(16:0/20:1 or 18:0/18:1); RT 27; 746.6->605.6	0.9932	2.24268	0.191079	0.145903	0.0661275	0.211022	0.0403254	0.0501075
PE 36:2; PE(18:0/18:2 or 18:1/18:1); RT 25.79; 744.6->603.6	0.992889	1.98191	0.113088	0.0951552	0.0632709	0.139863	0.0196477	0.0217141
PE 36:3; PE(18:1/18:2); RT 24.46; 742.5->601.5	0.99352	2.19114	0.0411327	0.021279	0.0412581	0.148358	0.0194737	0.00777885
PE 36:4; PE(16:0/20:4); RT 24.15; 740.5->599.5	1.01216	2.35819	0.191952	0.17063	0.0789621	0.199833	0.0394837	0.0530353
PE 36:4; PE(18:2/18:2); RT 23.55; 740.5->599.5	1.02819	2.95708	0.00682272	0.00556558	0.106721	0.400743	0.0215753	0.0175999
PE 36:5; PE(16:0/20:5); RT 23.43; 738.5->597.5	0.998352	2.54407	0	0	0.120425	0.439624	0	0
PE 36:5; PE(18:2/18:3); RT 23; 738.5->597.5	1.02418	6.41883	0	0	0.830053	2.06477	0	0
PE 37:2; PE(19:0/18:2); RT 26.6; 758.6->617.6	0.926525	1.62596	0.675244	0.0983389	0.474281	0.597815	0.801036	0.310975
PE 37:2e; PE(20:0e/18:1); RT 29.04; 758.6->617.6	1.00816	0.0675533	2.496	0.280534	0.0791563	0.0489375	0.356746	0.0729913
PE 37:4; PE(17:0/20:4); RT 24.94; 754.5->613.5	0.948614	2.32803	0.111351	0.119564	0.292975	0.70105	0.118976	0.138333
PE 37:4e ; PE(18:0e/20:4 or 20:0e/18:4 or 20:1e/18:3); RT 26.88; 754.5->613.5	1.01265	0.939558	1.96848	0.296857	0.0476286	0.10687	0.0867022	0.054426
PE 37:4e ; PE(18:1e/20:3); RT 26.19; 754.5->613.5	1.01068	1.03095	0.909643	0.486687	0.373697	0.593303	0.461359	0.365519
PE 37:5p; PE(16:0p/22:4 or 18:1p/20:3); RT 25.45; 752.5->611.5	0.99213	1.66947	0.717925	0.22115	0.130463	0.200846	0.142069	0.0455812
PE 37:5p; PE(18:0p/20:4); RT 26.48; 752.5->611.5	1.00231	1.80201	0.582011	0.213121	0.0657479	0.201841	0.103097	0.0873517
PE 37:6p; PE(18:0p/20:5 or 18:1p/20:4 or 16:0e/22:6); RT 24.92; 750.5->609.5	1.01488	0.925779	2.10575	0.0808537	0.0954767	0.176129	0.217371	0.0242392
PE 37:7p; PE(16:0p/22:6); RT 24.64; 748.6->607.6	0.973867	0.993431	1.49928	0.00915129	0.194117	0.156616	0.222066	0.0289389
PE 38:1; PE(18:0/20:1); RT 28.94; 774.6->633.6	1.0305	1.17245	0.372589	0.0691726	0.437278	0.443294	0.46072	0.151105
PE 38:2; PE(18:1/20:1); RT 27.38; 772.6->631.6	1.07619	2.73128	0.396207	0.0367495	0.172254	0.744892	0.349745	0.0776216
PE 38:3; PE(18:0/20:3); RT 26.39; 770.6->629.6	0.97287	2.02547	0.108056	0.0484488	0.205627	0.224503	0.0525878	0.0385572
PE 38:4; PE(16:0/22:4); RT 25.06; 768.6->627.6	0.997705	2.43766	0.0434589	0.00248473	0.225031	0.3952	0.0676996	0.00533734
PE 38:4; PE(18:0/20:4); RT 25.69; 768.6->627.6	0.994449	1.94946	0.1691	0.154565	0.0416606	0.114429	0.0205813	0.0204713
PE 38:5; PE(18:0/20:5); RT 24.86; 766.5->625.5	0.992188	2.09422	0.140343	0.0757405	0.110115	0.167086	0.055728	0.0538259
PE 38:5; PE(18:1/20:4); RT 24.47; 766.5->625.5	0.991989	2.21311	0.184412	0.06333	0.0682178	0.178831	0.0565296	0.0253393
PE 38:6; PE(16:0/22:6 or 16:1/22:5 or 20:2/18:4); RT 23.97; 764.5->623.5	0.998755	2.28519	0.0971607	0.0102527	0.130254	0.290249	0.0235989	0.0191256
PE 38:6; PE(18:1/20:5 or 18:2/20:4); RT 23.44; 764.5->623.5	0.973913	3.36759	0.471113	0.4601	0.111886	0.541698	0.219006	0.240837
PE 39:4; PE(19:0/20:4); RT 26.11; 782.6->641.6	1.18271	2.86051	0.117922	0.194527	0.779368	3.17529	0.281331	0.442415
PE 39:4e; PE(18:0e/22:4 or 20:0e/20:4); RT 28.86; 782.6->641.6	1.01519	0.11446	2.34202	0.417955	0.168926	0.0529458	0.381682	0.0879748
PE 39:5; PE(17:0/22:5); RT 25.06; 780.6->639.6	0.571429	2.64268	0.203514	0	0.787025	1.93376	0.333692	0
PE 39:6p ; PE(18:0p/22:5 or 18:1p/22:4); RT 27.36; 778.5->637.5	1.03429	2.15854	1.62794	0.314976	0.268681	1.06492	0.563989	0.467791
PE 39:7; PE(17:1/22:6); RT 23.36; 776.5->635.5	0.571429	0.0893177	73.9306	0	0.9759	0.282447	114.678	0
PE 39:7p; PE(18:0p/22:6 or 18:1p/22:5); RT 26.23; 776.5->635.5	0.982859	1.28281	1.26694	0.0368191	0.105705	0.337125	0.193216	0.0388642
PE 40:4; PE(18:0/22:4 or 20:0/20:4); RT 27.02; 796.6->655.6	0.967591	1.59927	0.23379	0.438983	0.116507	0.274809	0.153722	0.134348
PE 40:5; PE(18:0/22:5); RT 26.03; 794.6->653.6	1.013	3.21405	0.0531635	0.0751647	0.097443	0.536937	0.0471161	0.0630702
PE 40:6; PE(18:0/22:6); RT 25.54; 792.6->651.6	0.990311	2.04724	0.146717	0.00632507	0.0427379	0.175883	0.0478162	0.0123449
PE 40:6; PE(18:1/22:5); RT 25.16; 792.6->651.6	0.997456	2.99259	0.697345	0	0.666233	1.40718	0.601154	0
PE 40:7; PE(18:1/22:6); RT 24.35; 790.5->649.5	0.973897	1.74482	0.2658	0.00383929	0.219595	0.342508	0.256955	0.0121409
Not annotated; RT 0.93; 280.9->280.9	0.989132	1.06719	0.886014	1.07052	0.113966	0.162819	0.149305	0.166381
Not annotated; RT 0.93; 365.3->365.3	1.01813	0.416907	0.990622	1.84512	0.197841	0.140595	0.188598	0.222189
Not annotated; RT 0.95; 407.1->407.1	1.04873	2.02108	0.0694437	0.0929288	0.466853	1.04003	0.018956	0.0217541
Not annotated; RT 0.95; 508.3->184.1	0.285714	0	0	2.28694	0.755929	0	0	7.23193
Not annotated; RT 0.97; 199->199	1.01525	0.922121	0.988162	1.0845	0.0502083	0.0752464	0.0990125	0.124146
Not annotated; RT 0.97; 268.9->268.9	0.97631	0.206489	1.36273	0.917088	0.0783794	0.048933	0.10681	0.0478034
Not annotated; RT 1.05; 278.95->278.95	1.02068	0.163493	1.27907	0.828531	0.0665152	0.0464431	0.126119	0.138599
Not annotated; RT 1.09; 276.9->276.9	0.995056	0.107427	1.37337	1.22662	0.0514729	0.0306816	0.0851427	0.0899512
Not annotated; RT 1.28; 280.9->280.9	1.0003	0.42131	1.17946	1.81169	0.105947	0.119942	0.20121	0.361687
Not annotated; RT 1.5; 268.9->268.9	1.00162	0.149174	2.06177	0.688838	0.135787	0.0722575	0.366888	0.134906
Not annotated; RT 10.32; 572.4->184.1	1.01734	0.609417	0.473993	1.38502	0.109338	0.204197	0.138933	0.326379
Not annotated; RT 10.42; 580.4->184.1	1.0134	0.88742	0.323999	1.3249	0.155129	0.199485	0.0998725	0.167982
Not annotated; RT 10.49; 524.4->184.1	0.734684	0.487274	0.557604	1.68755	0.519485	0.527692	0.204754	2.12166
Not annotated; RT 10.51; 468.3->184.1	0.971365	0.369625	1.60233	0.833141	0.189309	0.383623	0.481075	0.555485
Not annotated; RT 10.57; 548.4->184.1	0.893383	0.809752	154.256	0.608824	0.705415	0.785436	465.905	0.605173
Not annotated; RT 10.59; 580.4->184.1	0.99328	0.555063	0.358744	0.855654	0.21604	0.0944403	0.0792515	0.118964
Not annotated; RT 10.61; 267.2->267.2	0.990425	0.427768	1.53862	0.997061	0.0599794	0.0818815	0.364386	0.598719
Not annotated; RT 10.83; 510.4->184.1	1.01257	1.12267	0.861199	0.709867	0.094548	0.11565	0.0674823	0.0651885
Not annotated; RT 10.89; 522.4->184.1	1.00612	1.58943	0.431592	0.924992	0.118365	0.144374	0.160056	0.744888
Not annotated; RT 10.89; 524.4->184.1	1.00595	1.23246	0.222311	0.502119	0.344136	0.256447	0.101819	0.144765
Not annotated; RT 10.95; 572.4->184.1	1.02186	0.201551	0.64323	1.95942	0.222259	0.105366	0.257618	0.321168
Not annotated; RT 10.97; 718.5->184.1	1.00189	0.586777	0.026977	0.304916	0.115242	0.170986	0.0501536	0.0554198
Not annotated; RT 11.05; 337->337	1.03497	0.414021	1.46025	0.584565	0.115232	0.0594948	0.205885	0.0826799
Not annotated; RT 11.09; 331.3->331.3	0.979403	0.298079	1.35232	1.14966	0.105464	0.0956307	0.198786	0.225485
Not annotated; RT 11.11; 329.2->329.2	1.01299	0.204493	1.57239	1.0572	0.174435	0.0440964	0.0698665	0.053287
Not annotated; RT 11.18; 307.3->307.3	0.995342	0.160534	2.19068	0.673687	0.0721865	0.0385466	0.200277	0.0684385
Not annotated; RT 11.19; 546.4->184.1	1.01625	0.846213	0.683456	1.28341	0.124149	0.157946	0.209164	0.185384
Not annotated; RT 11.21; 580.4->184.1	1.03709	1.57037	0.562882	1.11679	0.261776	0.304194	0.216338	0.316988
Not annotated; RT 11.29; 524.4->184.1	1.00257	1.23396	0.309031	0.956932	0.8166	1.12205	0.429309	1.06776
Not annotated; RT 11.5; 331.3->331.3	1.0015	0.0466436	1.64926	1.15194	0.0333553	0.0115187	0.168424	0.100388
Not annotated; RT 11.64; 510.4->184.1	1.02549	1.31389	0.922613	0.79753	0.0810419	0.0582232	0.101458	0.12202
Not annotated; RT 11.68; 522.4->184.1	1.0021	2.07462	0.139834	0.550692	0.0380953	0.129557	0.0277449	0.0262178
Not annotated; RT 11.72; 622.4->184.1	1.01007	0.71832	0.134954	0.431993	0.25462	0.123109	0.0412789	0.0732356
Not annotated; RT 11.78; 305.05->305.05	1.00181	0.050413	2.22453	0.513538	0.0532473	0.01117	0.144494	0.0543371
Not annotated; RT 11.78; 307.3->307.3	1.0003	0.219554	1.8761	0.552608	0.0754242	0.0743475	0.326731	0.161018
Not annotated; RT 11.83; 480.3->339.3	1.0561	14.9251	0	0.867696	0.643503	17.4774	0	0.438958
Not annotated; RT 11.9; 580.4->184.1	0.56195	38.7051	0	0.228033	0.959903	58.1604	0	0.481238
Not annotated; RT 11.96; 339.3->339.3	1.03169	0.743354	1.42951	0.691238	0.103976	0.11636	0.257599	0.115508
Not annotated; RT 11.98; 365.3->365.3	1.00664	0.537667	1.55707	0.574551	0.145008	0.164468	0.451622	0.130446
Not annotated; RT 12.18; 580.4->184.1	0.8199	0.250632	0	0.411615	0.889687	0.676177	0	0.772741
Not annotated; RT 12.5; 580.4->184.1	1.00446	0.572288	0.125714	0.399273	0.174785	0.141933	0.0915171	0.100817
Not annotated; RT 12.51; 524.4->184.1	0.998839	0.204625	0.837299	1.98161	0.135678	0.113059	0.0633831	0.129593
Not annotated; RT 12.61; 510.4->184.1	1.05657	0.45414	0.563364	0.977641	0.633973	0.569178	0.307267	0.780293
Not annotated; RT 12.73; 704.5->184.1	1.00601	0.452397	0.243411	0.464115	0.390742	0.153591	0.0929065	0.143848
Not annotated; RT 12.91; 568.3->184.1	1.05342	0.6005	10.4438	0.562419	0.821976	1.89895	31.8059	0.344208
Not annotated; RT 12; 283.05->283.05	1.00303	0.383344	1.65807	0.518586	0.0632218	0.03955	0.104063	0.0410278
Not annotated; RT 13.01; 508.3->184.1	0.998679	0.545716	1.23773	1.23373	0.0790543	0.111106	0.124307	0.166387
Not annotated; RT 13.03; 508.3->184.1	1.02429	0.648353	1.29271	1.2329	0.0846954	0.12411	0.164953	0.157934
Not annotated; RT 13.17; 704.5->184.1	0.998688	0.572728	0.234029	0.275657	0.31658	0.15523	0.111037	0.0918937
Not annotated; RT 13.3; 307.3->307.3	1.0512	0.23736	2.33444	0.716736	0.162743	0.115122	0.415912	0.323137
Not annotated; RT 13.43; 508.3->184.1	1.03978	2.5423	0.542325	1.11769	0.733434	1.34045	0.512391	1.25231
Not annotated; RT 13.51; 814.6->184.1	0.990079	1.77247	0.0212093	0.540734	0.193148	0.39877	0.0670696	0.259222
Not annotated; RT 13.58; 552.4->184.1	0.994833	0.533748	1.72256	1.05806	0.605735	0.253645	0.717202	0.97232
Not annotated; RT 13.61; 730.5->184.1	0.978077	0.458994	0.0970011	0.312582	0.282243	0.165924	0.0909869	0.110475
Not annotated; RT 13.7; 568.3->184.1	1.05579	0.583269	0.619171	1.40783	0.279785	0.451425	0.379425	0.469187
Not annotated; RT 13.96; 538.4->184.1	1.01617	0.10408	0.497842	2.40686	0.077956	0.0369171	0.0410353	0.221819
Not annotated; RT 14.08; 746.6->184.1	0.995467	0.498	0.0393311	0.83139	0.147126	0.167133	0.0322856	0.154941
Not annotated; RT 14.11; 283.05->283.05	1.00885	0.775764	1.39134	0.880919	0.15081	0.0730865	0.144187	0.0781535
Not annotated; RT 14.3; 552.4->184.1	1.15857	0.868864	0.767625	1.17915	0.688799	0.622497	0.756961	1.05516
Not annotated; RT 14.45; 365.3->365.3	0.986642	0.304119	1.87183	0.675961	0.0982743	0.0407951	0.258274	0.0815149
Not annotated; RT 14.56; 704.5->184.1	1.01512	0.391731	0.219129	1.47269	0.179502	0.0994335	0.124149	0.241927
Not annotated; RT 14.59; 706.5->184.1	1.04945	0.888824	0.160589	0.70461	0.270966	0.299108	0.138429	0.350334
Not annotated; RT 14.73; 538.4->184.1	1.02162	0.1152	0.626446	2.21923	0.0668222	0.0389868	0.12439	0.201627
Not annotated; RT 14.97; 550.4->184.1	1.11228	2.31206	0.615412	0.683863	0.607116	1.719	0.343532	1.00089
Not annotated; RT 14; 622.4->184.1	1.0208	0.578847	0.0906888	0.954967	0.192446	0.0673634	0.0142295	0.0643797
Not annotated; RT 15.05; 480.3->184.1	1.04835	0	2.42053	0	0.372143	0	0.358228	0
Not annotated; RT 15.41; 732.5->184.1	1.00806	0.35305	0.307146	0.463267	0.308838	0.113394	0.24547	0.152736
Not annotated; RT 15.44; 510.4->184.1	0.972511	0.757669	1.20272	0.907303	0.147384	0.25736	0.280009	0.259591
Not annotated; RT 15.57; 790.6->184.1	0.964333	0.853811	0.0888597	0.599627	0.139163	0.152414	0.12893	0.333787
Not annotated; RT 15.58; 552.4->184.1	1.04551	0	1.40216	1.78003	0.21546	0	0.454281	0.638923
Not annotated; RT 15.64; 524.4->184.1	1.03967	0.962826	0.790922	1.47881	0.226021	0.435755	0.355824	0.517432
Not annotated; RT 15.72; 387.2->94.9	1.05328	0.560083	0.478099	0.329952	0.357797	0.684397	0.665336	0.311654
Not annotated; RT 15.8; 730.5->184.1	0.998638	0.417737	0.103896	1.0585	0.0899559	0.181176	0.0835745	0.211977
Not annotated; RT 15.88; 732.5->184.1	1.01034	0.400857	0.152222	0.328009	0.228768	0.205646	0.0304698	0.0636042
Not annotated; RT 16.12; 744.6->184.1	1.03798	0.727544	0.243491	0.897567	0.228575	0.472668	0.192634	0.423788
Not annotated; RT 16.14; 756.6->184.1	0.993558	0.382929	0.0324147	0.77472	0.289936	0.162679	0.0473987	0.115472
Not annotated; RT 16.14; 794.6->184.1	1.01735	1.75527	0.0273163	0.640574	0.0848081	0.308408	0.0459422	0.17542
Not annotated; RT 16.28; 552.4->184.1	1.04489	0.0222313	1.47213	1.45532	0.0740971	0.0272682	0.423484	0.188702
Not annotated; RT 16.38; 794.6->184.1	1.02712	1.72589	0.0144249	0.796298	0.130768	0.37877	0.0328611	0.172983
Not annotated; RT 16.4; 524.4->184.1	0.9692	0.579431	0.838226	1.30751	0.240124	0.196376	0.275589	0.321695
Not annotated; RT 16.4; 706.5->184.1	1.02312	0.367482	0.333466	0.523969	0.178082	0.17399	0.140044	0.169482
Not annotated; RT 16.4; 816.6->184.1	0.986957	1.68489	0.027424	0.456113	0.148965	0.33004	0.0580219	0.19624
Not annotated; RT 16.52; 814.6->184.1	1.00103	2.18551	0.0988826	0.575295	0.0818935	0.257687	0.038684	0.0816477
Not annotated; RT 16.76; 814.6->184.1	0.996553	2.25794	0.0449266	0.557981	0.12036	0.262895	0.0292574	0.0852861
Not annotated; RT 16.78; 798.6->184.1	0.988277	2.14665	0.0382234	0.298757	0.161765	0.533177	0.0805876	0.161487
Not annotated; RT 16.86; 816.6->184.1	1.02103	2.56756	0.0391559	0.326249	0.0799031	0.341389	0.0400147	0.101055
Not annotated; RT 16.99; 798.6->184.1	0.97843	2.14279	0.0579679	0.324136	0.212428	0.230357	0.0596433	0.17901
Not annotated; RT 16.99; 814.6->184.1	1.02378	2.26889	0.0332909	0.466132	0.0509357	0.180486	0.0149033	0.0829406
Not annotated; RT 17.01; 796.6->184.1	1.04294	2.75135	0.0475241	0.452783	0.104148	0.394449	0.0339437	0.0606903
Not annotated; RT 17.03; 754.5->184.1	0.57565	0.680736	0	11.0589	0.812293	0.776032	0	32.6982
Not annotated; RT 17.15; 792.6->184.1	1.02208	0.547349	0.160094	0.440892	0.194968	0.227902	0.0592824	0.0859168
Not annotated; RT 17.19; 806.6->184.1	0.991977	0.655647	0.00872878	0.444094	0.256953	0.108841	0.0106733	0.123373
Not annotated; RT 17.31; 772.6->184.1	1.00509	1.18519	0.139723	0.512716	0.177277	0.239296	0.118785	0.104064
Not annotated; RT 17.33; 790.6->184.1	1.00774	0.459272	0.13294	0.450465	0.254434	0.0662352	0.0139346	0.0470475
Not annotated; RT 17.45; 814.6->184.1	0.984803	2.08175	0.0198188	0.526376	0.119818	0.255463	0.0213966	0.0854315
Not annotated; RT 17.47; 808.6->184.1	0.982221	0.737664	0	0.391328	0.247841	0.15631	0	0.0886678
Not annotated; RT 17.49; 806.6->184.1	1.004	0.79692	0.00368129	0.378601	0.201911	0.107197	0.00280576	0.0341386
Not annotated; RT 17.66; 746.6->184.1	0.989862	2.18465	0	0.435718	0.0681805	0.282717	0	0.0926151
Not annotated; RT 17.66; 762.6->184.1	0.980206	5.38049	0	0.318828	0.289736	1.66644	0	0.317571
Not annotated; RT 17.68; 748.6->184.1	1.10147	4.5485	0	0.413826	0.148148	1.53505	0	0.221575
Not annotated; RT 17.71; 796.6->184.1	1.02119	2.47116	0.0638996	0.480703	0.0671696	0.293886	0.0369159	0.105948
Not annotated; RT 17.77; 798.6->184.1	1.02752	2.19596	0.0733215	0.391897	0.298629	0.560015	0.0537218	0.142376
Not annotated; RT 17.83; 816.6->184.1	1.01986	1.33008	0.169293	0.409755	0.176073	0.153368	0.0355945	0.0804611
Not annotated; RT 17.86; 730.5->184.1	0.999419	1.89503	0.0631659	0.529316	0.236053	0.614428	0.0790668	0.156683
Not annotated; RT 17.88; 790.6->184.1	1.02266	0.869262	0.17566	0.662151	0.117736	0.188198	0.0426907	0.107327
Not annotated; RT 17.98; 792.6->184.1	1.01611	0.965442	0.294687	0.791891	0.162205	0.346929	0.262518	0.261999
Not annotated; RT 18.06; 780.6->184.1	1.00167	2.16811	0.0590903	0.514306	0.083732	0.386953	0.0605151	0.0906551
Not annotated; RT 18.06; 790.6->184.1	1.02645	0.805	0.188521	0.647785	0.144207	0.114915	0.0528385	0.138819
Not annotated; RT 18.08; 814.6->184.1	1.01039	2.38641	0.0567509	0.487438	0.053528	0.240054	0.0228827	0.0630956
Not annotated; RT 18.1; 794.6->184.1	1.00642	2.07173	0.0511363	0.567786	0.0784978	0.235532	0.052966	0.169016
Not annotated; RT 18.14; 788.6->184.1	1.03371	0.940127	0.191393	0.477242	0.152399	0.181132	0.0254644	0.0541008
Not annotated; RT 18.18; 754.5->184.1	1.02446	2.10904	0.0475537	0.512689	0.185048	0.290928	0.053786	0.181636
Not annotated; RT 18.24; 538.4->184.1	0.958264	0.260189	1.88405	1.00231	0.229002	0.147699	0.469265	0.412946
Not annotated; RT 18.24; 772.6->184.1	1.01725	2.17538	0.0651916	0.608896	0.106495	0.129342	0.0238116	0.0776041
Not annotated; RT 18.36; 816.6->184.1	0.999522	1.12584	0.16474	0.398486	0.213209	0.252059	0.0493778	0.0884537
Not annotated; RT 18.4; 788.6->184.1	1.02844	0.514306	0.218726	0.547164	0.235568	0.0903524	0.0365297	0.0729518
Not annotated; RT 18.46; 754.5->184.1	1.03697	2.84135	0.0757897	1.21102	0.16498	0.39544	0.0854463	0.48606
Not annotated; RT 18.56; 818.6->184.1	1.0667	1.20796	0.332306	0.426166	0.248439	0.278905	0.170831	0.176494
Not annotated; RT 18.62; 760.6->184.1	1.05224	2.13222	0.0700973	0.690488	0.141362	0.276344	0.0182723	0.143714
Not annotated; RT 18.72; 780.6->184.1	1.00721	2.25816	0.0920656	0.599634	0.129812	0.246732	0.0365321	0.0726452
Not annotated; RT 18.74; 800.6->184.1	1.02242	1.91733	0.099761	0.608015	0.0576542	0.195848	0.0398966	0.211469
Not annotated; RT 18.75; 754.5->184.1	1.00209	2.49593	0.0238653	0.204436	0.374596	0.479156	0.0700096	0.151889
Not annotated; RT 18.76; 792.6->184.1	1.05692	1.07137	0.0431567	0.0792234	0.265732	0.766118	0.0734532	0.106291
Not annotated; RT 18.76; 798.6->184.1	1.0134	2.21289	0.0726073	0.640115	0.0542886	0.149348	0.00709366	0.0473371
Not annotated; RT 18.79; 772.6->184.1	1.01111	3.02975	0.0495495	0.161082	0.0677923	0.362303	0.0198152	0.0458148
Not annotated; RT 18.82; 814.6->184.1	1.00034	4.40457	0.0899407	0.440543	0.144415	0.582321	0.0163052	0.0478117
Not annotated; RT 18.84; 796.6->184.1	1.01702	3.05476	0.0365172	0.513176	0.0957701	0.338448	0.0434105	0.14399
Not annotated; RT 18.85; 774.6->184.1	1.00746	2.30838	0.130606	0.367769	0.0608103	0.232327	0.0271324	0.0390055
Not annotated; RT 18.86; 834.6->184.1	1.02125	1.28016	0.115804	0.512733	0.155933	0.194196	0.140899	0.174314
Not annotated; RT 18.87; 788.6->184.1	0.998925	2.4356	0.232406	0.512515	0.0971495	0.382536	0.0774356	0.108679
Not annotated; RT 18.91; 756.6->184.1	1.00311	2.37726	0.145635	0.383811	0.0394575	0.307273	0.0256279	0.0433794
Not annotated; RT 18.93; 758.6->184.1	0.989584	1.97374	0.183042	0.426808	0.0867902	0.389132	0.0827374	0.0953114
Not annotated; RT 18.99; 790.6->184.1	0.992982	3.18837	0.0223917	0.246808	0.0880342	0.389835	0.0120919	0.0648175
Not annotated; RT 18.99; 802.6->184.1	0.961926	1.82456	0.105427	0.47728	0.197497	0.426153	0.124541	0.187864
Not annotated; RT 18; 798.6->184.1	1.01265	2.17554	0.101944	0.547449	0.0797937	0.457062	0.0515655	0.0754597
Not annotated; RT 19.03; 792.6->184.1	0.985135	3.0714	0.0276589	0.221052	0.0930829	0.638731	0.0596704	0.0755025
Not annotated; RT 19.03; 826.6->184.1	1.00823	1.77996	0.16956	0.735346	0.181218	0.354093	0.108558	0.166306
Not annotated; RT 19.09; 796.6->184.1	1.0167	2.54563	0.0286214	0.213455	0.0371462	0.191674	0.0180764	0.0463515
Not annotated; RT 19.15; 772.6->184.1	0.995338	2.01379	0.0809509	0.34297	0.198098	0.492846	0.0552371	0.102101
Not annotated; RT 19.21; 814.6->184.1	0.99363	1.58105	0.120074	0.526717	0.130433	0.268061	0.0597506	0.0904315
Not annotated; RT 19.27; 800.6->184.1	1.02065	2.39947	0.202225	0.451319	0.0828724	0.254803	0.0619034	0.0898492
Not annotated; RT 19.27; 818.6->184.1	1.01934	0.453001	0.214838	0.487855	0.265119	0.0644743	0.0231858	0.0484626
Not annotated; RT 19.29; 820.6->184.1	1.01495	0.741488	0.266577	0.576878	0.18185	0.110252	0.0849143	0.119096
Not annotated; RT 19.31; 782.6->184.1	0.998019	2.31945	0.214571	0.468453	0.0695907	0.226357	0.0819037	0.119076
Not annotated; RT 19.33; 796.6->184.1	1.00896	2.65432	0.0261542	0.219826	0.0516689	0.275563	0.0133423	0.0248438
Not annotated; RT 19.35; 816.6->184.1	1.00092	2.88021	0.101538	0.38215	0.0751992	0.422196	0.0655325	0.129915
Not annotated; RT 19.37; 814.6->184.1	1.0273	1.87081	0.139648	0.617568	0.108064	0.340616	0.0626798	0.139567
Not annotated; RT 19.39; 794.6->184.1	0.957783	2.90357	0.137631	0.797765	0.0843608	0.764445	0.14931	0.312373
Not annotated; RT 19.45; 784.6->184.1	1.02767	1.354	0.188717	0.487058	0.187615	0.262557	0.0855491	0.0967259
Not annotated; RT 19.45; 834.6->184.1	1.00668	0.620104	0.0095574	0.461105	0.125745	0.077524	0.00496967	0.0610371
Not annotated; RT 19.55; 790.6->184.1	0.973082	5.22973	0.00426519	0.328365	0.242609	1.37422	0.00152258	0.0594523
Not annotated; RT 19.57; 772.6->184.1	1.01596	5.09917	0.0576894	0.328411	0.22776	0.961342	0.0282263	0.090539
Not annotated; RT 19.57; 774.6->184.1	1.01281	2.25181	0.16349	0.452489	0.0273031	0.143231	0.00721294	0.0214753
Not annotated; RT 19.57; 792.6->184.1	0.965967	5.25339	0.00431807	0.382919	0.246425	1.30928	0.00761664	0.0971949
Not annotated; RT 19.59; 714.5->573.5	0.903276	2.96073	0	0	0.328064	0.987802	0	0
Not annotated; RT 19.59; 756.6->184.1	1.00451	2.22289	0.159218	0.488073	0.0339929	0.126096	0.0187243	0.0200451
Not annotated; RT 19.61; 780.6->184.1	1.00472	2.18494	0.0656301	0.420428	0.140311	0.185936	0.0388922	0.0512596
Not annotated; RT 19.61; 796.6->184.1	1.00843	2.58681	0.0219021	0.251374	0.0393158	0.219403	0.0142288	0.0643568
Not annotated; RT 19.63; 714.5->573.5	0.966741	3.59593	0	0	0.190981	1.27704	0	0
Not annotated; RT 19.65; 758.6->184.1	1.01136	2.20947	0.209703	0.530229	0.106937	0.248785	0.0603734	0.0942411
Not annotated; RT 19.67; 798.6->184.1	1.00251	2.41251	0.0658937	0.441481	0.0811543	0.189523	0.0231971	0.064622
Not annotated; RT 19.71; 804.6->184.1	1.01487	1.77672	0.266217	0.591093	0.186984	0.365408	0.0814638	0.140945
Not annotated; RT 19.75; 814.6->184.1	1.01526	2.69844	0.0526856	0.35678	0.101751	0.20586	0.0210602	0.064851
Not annotated; RT 19.88; 788.6->184.1	1.00356	1.70155	0.248607	0.485555	0.125731	0.273385	0.11892	0.135257
Not annotated; RT 19.9; 772.6->184.1	1.01301	0.903501	0.14842	0.578943	0.173484	0.0604442	0.0162557	0.0417509
Not annotated; RT 19.9; 780.6->184.1	1.00735	2.12459	0.0704387	0.603671	0.0586399	0.199741	0.0183647	0.0857209
Not annotated; RT 19.91; 818.6->184.1	1.00306	2.38106	0.262315	0.731407	0.0805703	0.345745	0.0562236	0.0803065
Not annotated; RT 19.94; 782.6->184.1	1.01787	2.62127	0.203152	0.397028	0.039534	0.242992	0.0406595	0.0744051
Not annotated; RT 19.94; 798.6->184.1	1.00799	2.07294	0.0707874	0.607228	0.0302502	0.112162	0.0110322	0.0352974
Not annotated; RT 19.94; 800.6->184.1	1.0109	2.11879	0.223602	0.480137	0.0470748	0.102213	0.0184648	0.0373318
Not annotated; RT 19.94; 804.6->184.1	1.01398	1.44164	0.305046	0.469852	0.101683	0.0965895	0.0392224	0.0783118
Not annotated; RT 19.94; 816.6->184.1	0.994699	5.10509	0.123893	0.387733	0.216831	1.10478	0.0541989	0.0511077
Not annotated; RT 19.96; 784.6->184.1	1.01179	1.4884	0.18867	0.398972	0.0916088	0.35263	0.0406262	0.0858576
Not annotated; RT 19.98; 760.6->184.1	0.941914	2.40427	0.478054	0.429521	0.302347	0.943915	0.427487	0.342056
Not annotated; RT 2.02; 552.4->184.1	1.06458	0.218282	0.631486	0.555984	0.166282	0.102998	0.158267	0.0976237
Not annotated; RT 2.29; 276.9->276.9	0.977558	1.72544	0.529749	0.262436	0.214916	0.188328	0.186089	0.0737876
Not annotated; RT 2.95; 518.3->184.1	1.14553	0.413199	0.5552	1.28595	0.586235	0.599299	0.330476	0.434098
Not annotated; RT 20.04; 806.6->184.1	1.0331	2.55868	0.151814	0.307671	0.117125	0.213092	0.0466919	0.0504924
Not annotated; RT 20.04; 808.6->184.1	1.00452	1.66107	0.224984	0.776587	0.10995	0.214484	0.100169	0.13784
Not annotated; RT 20.04; 814.6->184.1	0.959123	4.98366	0.0218897	0.448742	0.270844	1.51919	0.0208147	0.0930953
Not annotated; RT 20.04; 826.6->184.1	1.01776	1.72879	0.198706	0.76262	0.0689002	0.269798	0.0690504	0.0908687
Not annotated; RT 20.08; 732.5->184.1	0.942544	0.340385	0.0346428	0.117858	0.41146	0.381109	0.10955	0.3727
Not annotated; RT 20.12; 816.6->184.1	1.01358	4.64229	0.245792	0.477971	0.136871	0.84636	0.0534537	0.0545646
Not annotated; RT 20.16; 798.6->184.1	1.01616	2.18511	0.0667119	0.518113	0.0265584	0.136634	0.00741401	0.0306176
Not annotated; RT 20.2; 820.6->184.1	1.03731	1.80933	0.24005	0.491019	0.104586	0.218835	0.0676854	0.0849846
Not annotated; RT 20.22; 796.6->184.1	1.01958	1.26385	0.057139	0.617811	0.106088	0.146611	0.0188354	0.0692985
Not annotated; RT 20.24; 772.6->184.1	1.02044	1.25501	0.105542	0.498075	0.0692645	0.102845	0.017697	0.0406523
Not annotated; RT 20.24; 774.6->184.1	1.01781	3.2293	0.136836	0.386276	0.181205	0.388171	0.0639923	0.0718617
Not annotated; RT 20.24; 784.6->184.1	1.02381	2.75047	0.248234	0.3375	0.147626	0.326174	0.0840204	0.135319
Not annotated; RT 20.24; 788.6->184.1	1.03838	2.81213	0.236486	0.304897	0.0681548	0.417148	0.0720194	0.0824458
Not annotated; RT 20.24; 802.6->184.1	1.00883	2.52961	0.260866	0.499006	0.0512407	0.235112	0.055688	0.0823745
Not annotated; RT 20.27; 740.5->599.5	0.965206	1.81076	0	0	0.0937696	0.537177	0	0
Not annotated; RT 20.28; 800.6->184.1	1.01497	2.36351	0.170997	0.238407	0.0302798	0.164713	0.024667	0.0167438
Not annotated; RT 20.28; 814.6->184.1	0.9726	6.84314	0.00699954	0.336455	0.295722	2.17734	0.0111854	0.0671191
Not annotated; RT 20.32; 760.6->184.1	0.98569	1.58912	0.213039	0.669398	0.193341	0.304406	0.141033	0.172908
Not annotated; RT 20.32; 818.6->184.1	1.02427	4.16954	0.311908	0.570736	0.18369	0.496603	0.161044	0.166792
Not annotated; RT 20.34; 792.6->184.1	1.02836	3.59578	0	0.63924	0.166191	0.590252	0	0.328162
Not annotated; RT 20.34; 806.6->184.1	0.99101	1.87417	0.210676	0.630734	0.11889	0.227381	0.04948	0.15364
Not annotated; RT 20.34; 826.6->184.1	1.0197	2.16336	0.175928	0.472024	0.116955	0.271477	0.0505863	0.0676645
Not annotated; RT 20.36; 780.6->184.1	1.02518	2.21494	0.0784632	0.579069	0.0946048	0.186544	0.0194562	0.0799863
Not annotated; RT 20.36; 782.6->184.1	1.01893	2.58763	0.153369	0.270543	0.047302	0.259963	0.0188441	0.0709968
Not annotated; RT 20.38; 758.6->184.1	1.00987	2.63982	0.0891135	0.0770878	0.0717466	0.207395	0.0328042	0.024522
Not annotated; RT 20.38; 816.6->184.1	1.01476	4.33091	0.258668	0.533382	0.12981	0.608365	0.0393623	0.0644481
Not annotated; RT 20.4; 798.6->184.1	1.00978	2.21895	0.077671	0.562966	0.0275377	0.135415	0.0104311	0.032974
Not annotated; RT 20.44; 720.5->184.1	1.02853	1.96537	0.111511	0.372698	0.248444	0.342753	0.137539	0.168915
Not annotated; RT 20.44; 770.6->184.1	1.04094	1.64041	0.378563	0.650079	0.163013	0.398792	0.112564	0.102618
Not annotated; RT 20.44; 804.6->184.1	1.00058	3.71361	0.241787	0.462999	0.142278	0.51149	0.0886865	0.122294
Not annotated; RT 20.48; 790.6->184.1	1.01826	1.80364	0.368613	0.677671	0.168859	0.304507	0.279688	0.306819
Not annotated; RT 20.5; 818.6->184.1	0.976906	4.17237	0.191081	0.5294	0.211999	0.861016	0.171842	0.297538
Not annotated; RT 20.52; 788.6->184.1	1.00403	1.70014	0.334607	0.65634	0.0641543	0.220972	0.0743469	0.0624922
Not annotated; RT 20.52; 796.6->184.1	0.994194	1.88853	0.0656552	0.464564	0.107	0.334604	0.0510881	0.0648233
Not annotated; RT 20.56; 800.6->184.1	1.01167	2.36546	0.175073	0.239945	0.0771763	0.145623	0.0137076	0.0261143
Not annotated; RT 20.58; 798.6->184.1	1.00794	1.98275	0.0871789	0.615689	0.0614121	0.124055	0.0178929	0.038607
Not annotated; RT 20.58; 806.6->184.1	1.00163	1.96832	0.330438	0.669352	0.10292	0.201835	0.0437929	0.0536553
Not annotated; RT 20.63; 762.6->184.1	0.970914	1.12904	0.248736	0.651492	0.389359	0.47879	0.25456	0.614944
Not annotated; RT 20.64; 782.6->184.1	1.01449	2.34472	0.216066	0.26732	0.0655975	0.283185	0.0558553	0.0637299
Not annotated; RT 20.69; 756.6->184.1	1.04764	1.27874	0.0353159	0.110135	0.26895	0.341998	0.0589479	0.198074
Not annotated; RT 20.71; 760.6->184.1	1.01559	2.23816	0.316737	0.28806	0.0856489	0.282141	0.0669171	0.0791982
Not annotated; RT 20.72; 790.6->184.1	1.01609	1.96989	0.305666	0.670771	0.306856	0.436004	0.232258	0.226317
Not annotated; RT 20.72; 826.6->184.1	1.0281	2.13875	0.324682	0.442265	0.052025	0.14056	0.0486229	0.0377711
Not annotated; RT 20.74; 802.6->184.1	1.01515	1.88331	0.331099	0.382689	0.0580585	0.109053	0.0541841	0.0524291
Not annotated; RT 20.75; 706.5->184.1	1.07143	3.8673	0.44447	0.157006	0.932227	5.03555	0.304585	0.342917
Not annotated; RT 20.77; 784.6->184.1	1.01126	2.13086	0.265716	0.415375	0.104005	0.140765	0.0429078	0.0511995
Not annotated; RT 20.78; 814.6->184.1	0.979062	5.8262	0.0684745	0.28813	0.258209	1.49756	0.0278035	0.113774
Not annotated; RT 20.78; 818.6->184.1	0.995	3.18313	0.0273319	0.323896	0.0957812	0.331839	0.0140657	0.0990572
Not annotated; RT 20.79; 780.6->184.1	1.01953	2.10461	0.0756898	0.70585	0.0704955	0.13583	0.0224427	0.117233
Not annotated; RT 20.8; 808.6->184.1	0.996912	1.929	0.353024	0.72593	0.047135	0.230643	0.109138	0.193413
Not annotated; RT 20.82; 804.6->184.1	1.01275	1.68476	0.287419	0.417757	0.05786	0.18693	0.062046	0.0936867
Not annotated; RT 20.82; 806.6->184.1	1.02141	2.1394	0.228295	0.538435	0.0482877	0.326539	0.059266	0.0883039
Not annotated; RT 20.83; 786.6->184.1	1.02716	2.02988	0.246185	0.546927	0.137903	0.344708	0.0715982	0.12601
Not annotated; RT 20.83; 798.6->184.1	1.00863	2.00663	0.0750719	0.677326	0.0405741	0.134953	0.00970952	0.0305346
Not annotated; RT 20.87; 782.6->184.1	0.990135	2.39752	0.11361	0.344732	0.123236	0.24473	0.0234123	0.0584777
Not annotated; RT 20.89; 796.6->184.1	0.972341	1.49171	0.0581211	0.572602	0.056167	0.162331	0.0236213	0.133766
Not annotated; RT 20.89; 816.6->184.1	1.0199	4.30747	0.302641	0.572851	0.141437	1.47851	0.0982126	0.195163
Not annotated; RT 20.95; 772.6->184.1	1.02553	0.686112	0.211271	0.257916	0.215334	0.227951	0.0411713	0.0531392
Not annotated; RT 20.99; 826.6->184.1	0.995463	1.82639	0.266057	0.646994	0.134634	0.152379	0.042502	0.071102
Not annotated; RT 20; 796.6->184.1	1.00067	3.18828	0.016294	0.222029	0.0749366	0.1775	0.0223662	0.0489453
Not annotated; RT 21.01; 704.5->184.1	0.996069	1.09477	1.10885	0.910381	0.183337	0.357492	0.369283	0.323046
Not annotated; RT 21.01; 756.6->184.1	1.05499	1.50343	0.0426366	0.106827	0.221093	0.674036	0.0997508	0.219672
Not annotated; RT 21.01; 784.6->184.1	1.0178	2.45154	0.154795	0.667909	0.041788	0.245761	0.0345338	0.062278
Not annotated; RT 21.01; 786.6->184.1	1.01584	2.01528	0.199259	0.392278	0.0404481	0.209333	0.0630055	0.0514721
Not annotated; RT 21.01; 808.6->184.1	1.02798	2.19298	0.235537	0.457372	0.109944	0.260324	0.0358127	0.0476962
Not annotated; RT 21.03; 766.5->184.1	0.992138	2.41909	0.153234	0.637035	0.134705	0.414862	0.0658184	0.149672
Not annotated; RT 21.05; 810.6->184.1	0.982088	1.87218	0.267251	0.625306	0.118556	0.259866	0.117734	0.134669
Not annotated; RT 21.07; 814.6->184.1	0.95862	5.39345	0.148843	0.439946	0.308025	1.79868	0.050551	0.094771
Not annotated; RT 21.09; 782.6->184.1	0.995791	2.1806	0.156696	0.256688	0.0966604	0.186212	0.0372121	0.0440228
Not annotated; RT 21.09; 792.6->184.1	1.03292	2.47031	0.0991709	0.304765	0.158691	0.727702	0.108697	0.12458
Not annotated; RT 21.09; 800.6->184.1	1.01856	3.34562	0.169159	0.55764	0.137393	0.307016	0.0400601	0.118588
Not annotated; RT 21.13; 780.6->184.1	1.00232	2.17055	0.154872	0.568932	0.0639338	0.469341	0.119422	0.132652
Not annotated; RT 21.19; 718.5->184.1	1.00921	1.8079	0.889168	0.304852	0.103052	0.338891	0.146185	0.108896
Not annotated; RT 21.19; 774.6->184.1	1.00186	1.33003	0.50587	0.924442	0.186261	0.336607	0.121204	0.193643
Not annotated; RT 21.19; 798.6->184.1	0.995864	2.03089	0.110886	0.654322	0.0648193	0.0886563	0.021321	0.0402733
Not annotated; RT 21.27; 800.6->184.1	1.00855	4.06902	0.189668	0.55961	0.198466	0.356168	0.0404999	0.0831361
Not annotated; RT 21.27; 818.6->184.1	0.980663	5.01995	0.00412164	0.397922	0.24245	1.19906	0.00315422	0.101256
Not annotated; RT 21.29; 826.6->184.1	1.00883	2.18361	0.187503	0.720725	0.0859467	0.13881	0.0249885	0.0493571
Not annotated; RT 21.31; 792.6->184.1	1.03704	4.05711	0.199726	0.717545	0.0782098	1.08351	0.167993	0.201127
Not annotated; RT 21.31; 810.6->184.1	1.04205	2.09052	0.156177	0.581461	0.0958718	0.24149	0.0286151	0.134295
Not annotated; RT 21.31; 820.6->184.1	0.977839	5.04576	0.0236214	0.432682	0.282745	1.41248	0.0129789	0.105043
Not annotated; RT 21.33; 802.6->184.1	1.00818	1.8244	0.322098	0.66005	0.0466055	0.11998	0.0185183	0.0356539
Not annotated; RT 21.34; 742.5->601.5	0.943203	2.61901	0.00771459	0	0.237922	0.468938	0.0243957	0
Not annotated; RT 21.37; 784.6->184.1	1.00453	1.76101	0.271103	0.653937	0.0654682	0.111102	0.032545	0.041833
Not annotated; RT 21.39; 766.5->184.1	1.04729	2.48671	0.186799	0.670667	0.202685	0.483301	0.101691	0.26879
Not annotated; RT 21.39; 786.6->184.1	0.995165	2.05536	0.252475	0.598675	0.107281	0.296066	0.0687014	0.146361
Not annotated; RT 21.39; 804.6->184.1	1.01377	1.75179	0.365161	0.686404	0.0453204	0.0995816	0.0352221	0.0458261
Not annotated; RT 21.41; 816.6->184.1	0.98839	2.23946	0.440832	0.877527	0.186448	0.573769	0.291986	0.320951
Not annotated; RT 21.43; 734.6->184.1	1.03523	3.35026	0.0964296	0.02531	0.183769	0.880922	0.10747	0.0596353
Not annotated; RT 21.43; 806.6->184.1	1.02108	1.88163	0.318968	0.581459	0.102979	0.245577	0.127455	0.0895889
Not annotated; RT 21.45; 808.6->184.1	1.01851	2.25644	0.178712	0.83831	0.0911799	0.143404	0.0445866	0.0541623
Not annotated; RT 21.45; 814.6->184.1	1.02194	1.72906	0.248097	0.63866	0.127327	0.349231	0.135655	0.18026
Not annotated; RT 21.45; 826.6->184.1	1.0138	1.88975	0.196678	0.917191	0.0383437	0.183	0.0368813	0.0757779
Not annotated; RT 21.51; 782.6->184.1	0.978008	1.85959	0.137114	0.270329	0.0933583	0.0737934	0.0312978	0.0722615
Not annotated; RT 21.53; 718.5->184.1	0.961405	0.904763	1.44961	0.725005	0.454462	0.442347	1.37773	0.446853
Not annotated; RT 21.55; 810.6->184.1	1.01368	2.02088	0.208082	0.609562	0.0692018	0.165134	0.0311943	0.0728527
Not annotated; RT 21.62; 706.5->184.1	0.99866	0.853625	2.7372	0.568128	0.242206	0.227838	0.505325	0.264455
Not annotated; RT 21.63; 796.6->184.1	1.01244	1.20513	0.0374183	0.685562	0.0256987	0.14723	0.0153005	0.0781819
Not annotated; RT 21.66; 720.5->184.1	1.0079	1.76514	0.79549	0.192145	0.285305	0.49511	0.35694	0.157601
Not annotated; RT 21.67; 844.7->184.1	0.970426	3.3454	0.0478896	0.808735	0.162791	0.666779	0.0425429	0.185133
Not annotated; RT 21.68; 429.4->85.05	0.952718	3.14167	0.202157	0.302782	0.0893102	0.554504	0.100329	0.0971448
Not annotated; RT 21.69; 800.6->184.1	1.00887	1.15879	0.253674	0.720539	0.129977	0.143239	0.0252581	0.0632408
Not annotated; RT 21.69; 826.6->184.1	1.01553	1.54677	0.154149	1.26844	0.0505653	0.0757966	0.0190526	0.0991363
Not annotated; RT 21.7; 748.6->184.1	0.946773	1.75368	0.0253012	0.28683	0.216538	0.196261	0.0372425	0.124674
Not annotated; RT 21.71; 808.6->184.1	1.02999	1.64493	0.158514	1.08857	0.0984231	0.154432	0.0244169	0.0687319
Not annotated; RT 21.73; 810.6->184.1	1.02829	2.17946	0.199909	0.565098	0.0623062	0.176065	0.0491759	0.0974147
Not annotated; RT 21.8; 622.4->184.1	1.04212	0.407714	0.669528	1.44483	0.267437	0.492067	0.373221	0.349004
Not annotated; RT 21.8; 782.6->184.1	1.00679	2.57256	0.146245	0.332629	0.0869894	0.341418	0.0528027	0.0553301
Not annotated; RT 21.82; 786.6->184.1	1.02181	1.76457	0.202001	0.483824	0.167858	0.180375	0.121745	0.128181
Not annotated; RT 21.84; 706.5->184.1	1.06691	0.699441	0.416226	1.90414	0.168939	0.27755	0.377863	0.564794
Not annotated; RT 21.84; 784.6->184.1	1.00946	1.89914	0.143872	0.636519	0.0433377	0.121774	0.0339209	0.046242
Not annotated; RT 21.86; 734.6->184.1	1.07947	3.2381	0.0746512	0.190058	0.155657	1.24092	0.124213	0.189157
Not annotated; RT 21.89; 826.6->184.1	1.01813	1.64961	0.135265	1.17793	0.0505395	0.0923021	0.014583	0.0502029
Not annotated; RT 21.96; 802.6->184.1	1.01239	1.95985	0.293599	0.595208	0.170962	0.351354	0.120824	0.142373
Not annotated; RT 22.02; 760.6->184.1	0.971546	1.65336	0.720514	0.462335	0.271482	0.320688	0.327617	0.218764
Not annotated; RT 22.02; 796.6->184.1	0.933298	1.55502	0.0694059	0.567161	0.347108	0.269954	0.0799936	0.200196
Not annotated; RT 22.03; 429.4->85.05	0.993401	1.40691	0.768286	0.635037	0.13835	0.390933	0.144279	0.220893
Not annotated; RT 22.06; 786.6->184.1	1.02708	2.7658	0.207779	0.356392	0.10282	0.639084	0.0535733	0.108275
Not annotated; RT 22.06; 844.7->184.1	0.9829	5.7596	0.0153269	0.380934	0.213039	1.35906	0.0148682	0.133767
Not annotated; RT 22.08; 826.6->184.1	1.01276	1.68313	0.15616	1.12944	0.033034	0.104275	0.0102191	0.0559582
Not annotated; RT 22.1; 808.6->184.1	1.03203	1.69165	0.14688	1.01769	0.0578536	0.153312	0.0333482	0.16128
Not annotated; RT 22.14; 706.5->184.1	1.00302	1.79636	0.0185555	0.308115	0.0977158	1.04026	0.0391003	0.147408
Not annotated; RT 22.16; 720.5->184.1	1.0374	0.975862	1.50159	0.372486	0.353471	0.239391	0.473299	0.313196
Not annotated; RT 22.2; 784.6->184.1	1.00593	1.882	0.16726	0.64717	0.0938019	0.251076	0.0683007	0.113775
Not annotated; RT 22.22; 774.6->184.1	0.992445	2.40619	0.068599	0.21842	0.0381005	0.148183	0.0205092	0.0526808
Not annotated; RT 22.22; 798.6->184.1	1.00063	2.2837	0.132603	0.368042	0.0476378	0.287541	0.0343221	0.0747074
Not annotated; RT 22.22; 830.6->184.1	1.00159	1.49794	0.426021	0.581728	0.050429	0.16795	0.111279	0.0837302
Not annotated; RT 22.24; 754.5->184.1	1.0015	2.46691	0.00732886	0.320638	0.0473787	0.188345	0.0131825	0.0575168
Not annotated; RT 22.26; 826.6->184.1	1.01076	1.41443	0.153046	1.23106	0.0481502	0.0818099	0.0215833	0.07975
Not annotated; RT 22.28; 748.6->184.1	0.991028	1.86334	0.296185	0.111367	0.275513	0.536764	0.301688	0.13981
Not annotated; RT 22.34; 622.4->184.1	0.999475	0.983874	1.16582	1.90312	0.145302	0.468109	0.498137	0.723102
Not annotated; RT 22.38; 772.6->184.1	1.02766	2.59814	0.0892729	0.270069	0.139344	0.423647	0.0810829	0.0704734
Not annotated; RT 22.42; 788.6->184.1	1.02616	1.98672	0.596229	0.294865	0.200546	0.410807	0.145266	0.13979
Not annotated; RT 22.46; 720.5->184.1	1.0171	1.38244	0.966698	0.348706	0.124834	0.219105	0.12534	0.0801535
Not annotated; RT 22.46; 734.6->184.1	1.00869	0.475001	1.44446	1.60274	0.196538	0.135908	0.336253	0.330434
Not annotated; RT 22.48; 762.6->184.1	1.02307	3.93385	0.173215	0.151298	0.220426	0.646079	0.0808505	0.149053
Not annotated; RT 22.48; 826.6->184.1	1.01226	1.37819	0.135634	1.28735	0.033391	0.0830956	0.0132765	0.0721816
Not annotated; RT 22.5; 808.6->184.1	1.02317	1.56442	0.254594	1.35997	0.0769542	0.147712	0.0883199	0.156179
Not annotated; RT 22.52; 810.6->184.1	0.994309	1.83698	0.221995	0.846724	0.11941	0.201406	0.0572866	0.147645
Not annotated; RT 22.58; 752.5->184.1	1.06313	4.99355	0.760534	0.0383034	0.721885	2.40256	0.624893	0.0989528
Not annotated; RT 22.58; 758.6->184.1	0.953232	0.781213	0.82073	1.72609	0.204582	0.239716	0.348836	0.460543
Not annotated; RT 22.61; 704.5->184.1	1.01374	2.37635	0.731771	0.282738	0.0715241	0.294577	0.361173	0.104787
Not annotated; RT 22.62; 756.6->184.1	0.857143	2.00892	0.0306997	0.320293	1.06904	2.66894	0.037174	0.292093
Not annotated; RT 22.64; 806.6->184.1	0.935279	0.488283	0.524772	1.98681	0.382862	0.532659	0.193339	0.541871
Not annotated; RT 22.65; 718.5->184.1	0.991868	1.8371	0.069189	0.322554	0.218084	0.782414	0.119243	0.118409
Not annotated; RT 22.66; 780.6->184.1	0.994457	2.24289	0.0455089	0.309791	0.0316744	0.135192	0.00811054	0.0443759
Not annotated; RT 22.67; 732.5->184.1	0.860165	9513.49	0.0296067	0.0727851	0.900331	20098.5	0.0221811	0.153818
Not annotated; RT 22.7; 738.5->597.5	1	3.86686	0	0	1	1.31561	0	0
Not annotated; RT 22.7; 800.6->184.1	1.00422	1.27687	0.324374	0.486724	0.173689	0.229244	0.117101	0.0910351
Not annotated; RT 22.74; 782.6->184.1	1.01562	1.17978	0.129134	1.58714	0.10345	0.154558	0.0119544	0.108998
Not annotated; RT 22.75; 758.6->184.1	1.01696	0.331983	0.264795	2.4648	0.0780731	0.0682618	0.0692118	0.205805
Not annotated; RT 22.78; 826.6->184.1	1.00517	1.27776	0.17773	1.31124	0.0662431	0.110361	0.0316778	0.14086
Not annotated; RT 22.8; 808.6->184.1	0.994815	0.804017	0.916114	1.00937	0.0308169	0.135423	0.190949	0.168639
Not annotated; RT 22.83; 802.6->184.1	1.01911	1.25823	0.511758	0.746	0.0866827	0.287728	0.179637	0.188759
Not annotated; RT 22.88; 804.6->184.1	1.01617	1.99744	0.352232	0.349758	0.067839	0.188646	0.0703552	0.0682808
Not annotated; RT 22.89; 704.5->184.1	1.047	2.30528	0.380459	0.127788	0.118177	0.123108	0.37835	0.0675556
Not annotated; RT 22.89; 706.5->184.1	0.92816	1.65809	0.246107	0.211767	0.334229	0.308942	0.154465	0.139233
Not annotated; RT 22.89; 784.6->184.1	1.01611	0.373395	0.677269	1.7566	0.0602553	0.0595539	0.107083	0.324967
Not annotated; RT 22.93; 806.6->184.1	0.983597	2.1162	0.575937	0.391471	0.318346	0.4878	0.17625	0.272518
Not annotated; RT 22.96; 830.6->184.1	1.02286	1.73132	0.592685	0.490629	0.0929722	0.325895	0.152982	0.0546095
Not annotated; RT 22.97; 760.6->184.1	1.00864	0.483352	1.38871	0.805438	0.0537434	0.0896439	0.0460767	0.170287
Not annotated; RT 22.99; 782.6->184.1	0.726193	0.237293	0.128366	1.45493	0.498975	0.750387	0.0517464	1.41817
Not annotated; RT 22; 752.5->184.1	1.01487	1.50958	0.0573867	0.129137	0.190043	0.721398	0.181473	0.222543
Not annotated; RT 22; 800.6->184.1	1.00924	1.0723	0.232129	0.66373	0.137253	0.125382	0.0444244	0.0748118
Not annotated; RT 22; 810.6->184.1	1.01094	1.94494	0.249877	0.660121	0.0467276	0.163989	0.0413049	0.0550011
Not annotated; RT 22; 830.6->184.1	1.01721	2.26934	0.398136	0.593969	0.106154	0.306025	0.111488	0.107045
Not annotated; RT 23.03; 754.5->184.1	0.955371	1.50774	0.331385	0.311529	0.29639	0.375744	0.132749	0.118162
Not annotated; RT 23.05; 758.6->184.1	0.571429	5022.88	0.129505	0.62129	0.9759	15877.8	0.167684	1.08031
Not annotated; RT 23.05; 788.6->184.1	0.982909	1.32358	0.488657	0.241086	0.24096	0.399283	0.265702	0.21696
Not annotated; RT 23.05; 810.6->184.1	1.01515	1.6211	0.46316	0.608125	0.181385	0.323834	0.181511	0.177418
Not annotated; RT 23.09; 814.6->184.1	1.00682	3.23967	0.26506	0.45415	0.127171	0.464275	0.0770529	0.135417
Not annotated; RT 23.11; 732.5->184.1	0.981926	1.95846	0.115968	0.539982	0.522645	0.683776	0.112638	0.508671
Not annotated; RT 23.11; 748.6->184.1	0.977401	1.08611	1.78167	0.504146	0.183845	0.36339	0.593178	0.239297
Not annotated; RT 23.15; 762.6->184.1	1.03055	3.68637	0.343896	0.152324	0.0523718	0.430423	0.0601954	0.0444521
Not annotated; RT 23.17; 704.5->184.1	1.00178	1.72234	0.501139	0.329914	0.0159332	0.0788577	0.0186802	0.00660916
Not annotated; RT 23.17; 706.5->184.1	1.00221	1.75518	0.513377	0.335655	0.023074	0.100936	0.0289089	0.0153896
Not annotated; RT 23.19; 734.6->184.1	1.02083	0.36457	0.298693	2.33259	0.209087	0.14788	0.242685	0.418864
Not annotated; RT 23.23; 744.6->184.1	1.00755	1.66393	0.14673	0.9577	0.0796418	0.138424	0.0595026	0.137058
Not annotated; RT 23.23; 778.5->184.1	0.993233	1.71676	0.45776	0.316637	0.16976	0.208585	0.103726	0.104055
Not annotated; RT 23.23; 804.6->184.1	0.998347	1.3962	1.09055	0.50385	0.0713423	0.139518	0.180123	0.106915
Not annotated; RT 23.25; 832.6->184.1	0.998183	1.49031	0.521015	1.97584	0.983229	0.800371	0.305002	2.10095
Not annotated; RT 23.26; 381.4->381.4	1.00963	0.965457	0.951365	1.21572	0.0339268	0.142133	0.0695144	0.120073
Not annotated; RT 23.31; 752.5->184.1	0.710428	2.68843	0.0938919	0.186404	0.793543	1.40171	0.296912	0.429658
Not annotated; RT 23.33; 782.6->184.1	0.571429	0	0.442544	6260.09	0.9759	0	0.558931	7824.83
Not annotated; RT 23.39; 770.6->184.1	0.709798	1.44952	0.0805689	1061.81	0.94969	1.91709	0.0526931	2208.28
Not annotated; RT 23.41; 758.6->184.1	0.571429	1.26159	4.18474	0.520098	0.787924	1.72999	11.0979	0.493547
Not annotated; RT 23.41; 760.6->184.1	1.04393	1.96252	0.821471	1.24423	0.32071	1.02805	0.254143	0.377001
Not annotated; RT 23.43; 734.6->184.1	1.00298	0.264501	0.33388	2.49903	0.0981695	0.27702	0.0555732	0.205887
Not annotated; RT 23.43; 808.6->184.1	1.00641	1.82773	0.177639	0.87926	0.0564867	0.106725	0.0237734	0.0570294
Not annotated; RT 23.43; 810.6->184.1	1.00661	1.94468	0.495813	0.8024	0.168725	0.579573	0.17114	0.119869
Not annotated; RT 23.45; 806.6->184.1	1.01098	1.92736	0.177533	0.811595	0.0402628	0.107231	0.0134416	0.0362877
Not annotated; RT 23.49; 746.6->184.1	0.72568	1.59559	0.117573	2.28828	0.499196	0.576358	0.0865709	2.83999
Not annotated; RT 23.51; 742.5->601.5	1.01003	2.19217	0.0595532	0.102873	0.13192	0.563543	0.117712	0.13864
Not annotated; RT 23.53; 786.6->184.1	0.760914	0.871186	0.991034	0.912345	0.53735	1.12765	0.161908	1.23761
Not annotated; RT 23.55; 784.6->184.1	0	63298.9	13452.2	11491.4	0	101999	11703	24264.7
Not annotated; RT 23.61; 810.6->184.1	1.01629	0.891183	0.87363	1.19319	0.166998	0.180879	0.256576	0.357057
Not annotated; RT 23.63; 788.6->184.1	1.06535	2.77333	0.860703	0.184095	0.174962	0.716309	0.5149	0.131802
Not annotated; RT 23.64; 730.5->184.1	1.00129	2.33159	0.182496	0.115147	0.0471341	0.122269	0.0111386	0.0132488
Not annotated; RT 23.65; 826.6->184.1	0.971498	1.41332	0.30309	0.9969	0.172579	0.309229	0.0764088	0.117339
Not annotated; RT 23.66; 704.5->184.1	0.995154	1.88884	0.611627	0.376777	0.127388	0.286915	0.134915	0.0477116
Not annotated; RT 23.68; 718.5->184.1	0.992492	2.50054	0.120755	0.08497	0.0772542	0.13064	0.0377222	0.0264509
Not annotated; RT 23.73; 718.5->577.5	0.94482	0.0115231	3.58003	2.6854	0.320849	0.0364393	1.5101	1.30728
Not annotated; RT 23.73; 802.6->184.1	0.999675	2.43928	0.424159	0.28066	0.137342	0.299775	0.0726338	0.0564434
Not annotated; RT 23.75; 794.6->184.1	1.00171	2.08072	0.205198	0.537944	0.0385299	0.1395	0.0429448	0.104221
Not annotated; RT 23.76; 734.6->184.1	0.285714	40594.2	3669.16	0.178009	0.755929	65362.8	5962.56	0.375305
Not annotated; RT 23.76; 760.6->184.1	0.989999	0.310259	0.908297	2.18707	0.156212	0.159825	0.0911394	0.264359
Not annotated; RT 23.76; 790.6->184.1	1.02035	2.09627	0.276155	0.465207	0.093467	0.396095	0.0799028	0.107971
Not annotated; RT 23.8; 752.5->184.1	1.01711	2.80402	0.142456	0.0276386	0.128348	0.394851	0.130605	0.0480454
Not annotated; RT 23.81; 724.5->583.5	0.285714	0.712656	20.4	0	0.755929	1.47672	64.5105	0
Not annotated; RT 23.82; 772.6->184.1	0.571429	0.828579	1.43672	618.617	0.9759	1.75861	1.64261	956.238
Not annotated; RT 23.86; 706.5->184.1	1.0003	2.04824	0.532026	0.157383	0.0112177	0.119705	0.0325991	0.011271
Not annotated; RT 23.86; 768.6->184.1	0.977555	1.35463	0.340491	1.02207	0.159925	0.383645	0.15744	0.379777
Not annotated; RT 23.9; 720.5->184.1	1.00299	2.07173	0.11462	0.616297	0.0449888	0.119511	0.0115122	0.0603231
Not annotated; RT 23.9; 756.6->184.1	1.001	2.36822	0.252931	0.285313	0.0619302	0.244768	0.0747511	0.0463924
Not annotated; RT 23.9; 762.6->184.1	0.997962	0.297228	2.31562	0.55248	0.11053	0.0628077	0.259239	0.0993229
Not annotated; RT 23.9; 766.5->184.1	1.00195	1.72564	0.294242	0.864242	0.0787195	0.275143	0.0850279	0.109691
Not annotated; RT 23.9; 800.6->184.1	1.05639	1.5518	0.223686	0.302162	0.308213	0.724334	0.199272	0.209046
Not annotated; RT 23.94; 718.5->184.1	0.994389	1.94379	0.320818	0.21082	0.0793265	0.157598	0.0375974	0.0287883
Not annotated; RT 24.01; 766.5->625.5	0.995993	2.44827	0.0888093	0.0181349	0.237438	0.650094	0.131473	0.0537076
Not annotated; RT 24.02; 754.5->184.1	0.996936	2.27762	0.261101	0.321755	0.24873	0.597908	0.126163	0.149207
Not annotated; RT 24.02; 808.6->184.1	0.859886	3.74013	41267.2	0.147152	0.900273	2.58364	66511.3	0.246165
Not annotated; RT 24.06; 810.6->184.1	1.01341	1.67935	0.467428	0.417761	0.099224	0.103224	0.180141	0.0687239
Not annotated; RT 24.08; 752.5->184.1	0.997153	2.39009	0.741827	0.172829	0.122528	0.312574	0.152662	0.108652
Not annotated; RT 24.08; 786.6->184.1	0.571429	1.5992	0.447034	1576.9	0.9759	1.71278	0.252988	3320.83
Not annotated; RT 24.1; 826.6->184.1	1.01422	1.54165	0.231006	0.747266	0.103945	0.281971	0.106708	0.198506
Not annotated; RT 24.12; 790.6->184.1	1.00588	1.95155	0.404458	0.422519	0.150382	0.373853	0.184403	0.112033
Not annotated; RT 24.14; 778.5->184.1	1.00706	1.02726	0.719506	0.48147	0.272969	0.267168	0.289658	0.269639
Not annotated; RT 24.14; 784.6->184.1	0.577239	289123	22508.3	0.129394	0.790629	465771	47624.9	0.274771
Not annotated; RT 24.18; 804.6->184.1	1.04635	2.17376	0.628221	0.7624	0.233942	0.83526	0.455941	0.351247
Not annotated; RT 24.2; 704.5->184.1	0.967354	1.25957	0.448997	0.689058	0.210218	0.418383	0.154131	0.259124
Not annotated; RT 24.2; 802.6->184.1	1.02989	1.10033	0.603283	0.675884	0.162034	0.15799	0.149489	0.178949
Not annotated; RT 24.22; 718.5->577.5	1.03701	2.04978	0.150983	0.0725508	0.249844	0.32396	0.287205	0.136214
Not annotated; RT 24.24; 760.6->184.1	0.285714	0.894155	187710	95696	0.488182	0.979039	395758	302598
Not annotated; RT 24.24; 762.6->184.1	0.85697	0.856542	1.67929	1.29542	0.690782	0.739709	2.9939	2.33712
Not annotated; RT 24.25; 724.5->583.5	0.674429	1.89075	0.340004	0	0.745639	1.23034	0.745683	0
Not annotated; RT 24.26; 816.6->184.1	1.00163	0.988184	0.468542	0.583468	0.0263909	0.0391167	0.0385852	0.0467337
Not annotated; RT 24.34; 754.5->184.1	1.00708	1.41692	0.350208	0.712554	0.101012	0.130989	0.0876404	0.124269
Not annotated; RT 24.34; 834.6->184.1	0.857143	1.72644	1.21526	0.416568	1.06904	0.636814	1.96794	0.452298
Not annotated; RT 24.38; 778.5->184.1	0.980192	2.66009	0.401809	0.282816	0.119758	0.396652	0.290717	0.126525
Not annotated; RT 24.38; 794.6->184.1	0.959603	1.67465	0.33914	0.632309	0.202502	0.212183	0.101837	0.481012
Not annotated; RT 24.42; 704.5->184.1	0.959351	0.918142	0.461133	0.267612	0.15876	0.158422	0.161344	0.167892
Not annotated; RT 24.43; 768.6->627.6	1.001	1.92955	0.173287	0.0426035	0.260279	0.658034	0.216045	0.0972617
Not annotated; RT 24.44; 730.5->184.1	1.00459	1.67195	0.552271	0.333166	0.0687788	0.152036	0.172979	0.0603729
Not annotated; RT 24.44; 748.6->184.1	0.285714	0.546561	2654.51	2897.17	0.755929	1.16801	5558.26	5712.94
Not annotated; RT 24.44; 812.6->184.1	1.04012	2.01624	0.932531	0.470019	0.582989	0.975268	0.505931	0.3462
Not annotated; RT 24.46; 732.5->184.1	0.982544	2.1974	0.339746	0.252743	0.101132	0.265347	0.0472682	0.0561879
Not annotated; RT 24.46; 744.6->184.1	1.01806	2.05915	0.562401	0.220302	0.120677	0.234828	0.144987	0.0812264
Not annotated; RT 24.46; 790.6->184.1	0.968572	1.62794	0.506375	0.192375	0.176459	0.365002	0.339844	0.125105
Not annotated; RT 24.46; 804.6->184.1	1.02376	1.71702	0.858377	0.472601	0.195396	0.343598	0.118749	0.126937
Not annotated; RT 24.46; 810.6->184.1	0.4233	0	0.161719	20738.7	0.782441	0	0.21886	33508.4
Not annotated; RT 24.48; 820.6->184.1	1.00549	1.20557	1.3021	0.356442	0.0610225	0.119683	0.218095	0.0577965
Not annotated; RT 24.5; 744.6->603.6	0.992559	2.5401	0.0725366	0.0097871	0.126215	0.426363	0.0971503	0.0181675
Not annotated; RT 24.52; 786.6->184.1	0.714286	0	0	0	0.756022	0	0	0
Not annotated; RT 24.52; 844.7->184.1	1.01872	2.65705	0.417737	0.333757	0.275068	0.479524	0.13222	0.111143
Not annotated; RT 24.58; 766.5->184.1	1.0216	2.20639	0.193706	0.196983	0.137339	0.178712	0.0626785	0.0494279
Not annotated; RT 24.58; 788.6->184.1	0.571429	1.39042	3.40454	1.56398	0.786797	0.801701	5.42983	1.43395
Not annotated; RT 24.59; 704.5->184.1	1.02376	1.56995	0.229954	0.275695	0.293463	0.292001	0.0643972	0.0893298
Not annotated; RT 24.6; 836.6->184.1	0.957746	1.08231	0.532286	0.856435	0.106161	0.241044	0.231957	0.377602
Not annotated; RT 24.61; 756.6->184.1	1.03317	2.04751	0.559351	0.307203	0.140481	0.372038	0.230071	0.0889389
Not annotated; RT 24.62; 780.6->184.1	1.02942	1.90977	0.473385	0.619907	0.0946898	0.2545	0.138369	0.155598
Not annotated; RT 24.64; 770.6->184.1	1.02104	1.85639	0.223001	0.18233	0.1527	0.251733	0.0898473	0.0529201
Not annotated; RT 24.64; 796.6->184.1	1.01527	1.98494	0.324872	0.396593	0.0411787	0.130943	0.0213022	0.0342597
Not annotated; RT 24.64; 798.6->184.1	1.03171	1.97164	0.301602	0.415745	0.056895	0.169657	0.0577091	0.105413
Not annotated; RT 24.68; 790.6->184.1	1.0008	1.66581	1.08547	0.178879	0.0336444	0.10107	0.114062	0.0301858
Not annotated; RT 24.7; 730.5->589.5	0.951396	396.682	0.322567	0	0.823717	399.535	0.777128	0
Not annotated; RT 24.71; 720.5->184.1	1.00201	1.39088	0.650458	0.588618	0.132	0.249448	0.143548	0.125003
Not annotated; RT 24.71; 734.6->184.1	1.00065	1.48775	0.510824	0.793421	0.0312053	0.123044	0.130039	0.0505026
Not annotated; RT 24.71; 774.6->184.1	0.999971	1.54232	0.529353	0.328922	0.0298996	0.0943183	0.0611491	0.0323201
Not annotated; RT 24.72; 804.6->184.1	1.00253	2.56881	0.870012	0.298482	0.333257	0.685182	0.333662	0.131832
Not annotated; RT 24.73; 718.5->184.1	1.01273	1.46424	0.582911	0.771524	0.0578017	0.111974	0.0713525	0.0698194
Not annotated; RT 24.73; 786.6->184.1	0.571429	0.689642	0.168305	38009.8	0.9759	1.45638	0.35665	40165.5
Not annotated; RT 24.74; 830.6->184.1	1.04402	3.1208	0.489226	0.323541	0.309913	0.700881	0.141721	0.0972099
Not annotated; RT 24.75; 772.6->184.1	1.0051	1.69099	0.547681	0.337066	0.0357526	0.0955632	0.0488612	0.0199634
Not annotated; RT 24.77; 732.5->184.1	0.996363	1.90128	0.32321	0.223462	0.0472335	0.0881331	0.0235051	0.0131434
Not annotated; RT 24.8; 502.3->361.3	1.05384	2.29219	0.663011	0.216787	0.556746	1.42464	0.395818	0.377457
Not annotated; RT 24.81; 768.6->184.1	0.870776	2.83432	0.217104	0.737555	0.902598	1.99983	0.200132	0.741761
Not annotated; RT 24.85; 409.4->409.4	1.03508	0.825912	0.838781	1.07822	0.116049	0.113238	0.207007	0.133273
Not annotated; RT 24.89; 800.6->184.1	1.05997	2.8265	0.258944	0.0937324	0.216525	0.432587	0.0858318	0.0670984
Not annotated; RT 24.9; 834.6->184.1	1.01223	1.79272	0.42479	0.560884	0.0379535	0.140818	0.0486084	0.0792559
Not annotated; RT 24.9; 836.6->184.1	1.02356	1.90022	0.557574	0.59548	0.0563204	0.267108	0.112055	0.0969617
Not annotated; RT 24.92; 700.5->559.5	1.03328	2.48216	0.673301	0.0168492	0.246195	0.525675	0.206583	0.0277608
Not annotated; RT 24.93; 704.5->184.1	1.00436	1.99746	0.386611	0.439742	0.153102	0.383905	0.103916	0.0933484
Not annotated; RT 24.93; 758.6->184.1	1.00515	1.60307	0.585465	0.584496	0.0729566	0.118728	0.0728719	0.0483316
Not annotated; RT 24.93; 798.6->184.1	0.426085	1.68566	0.41508	1764.94	0.784714	1.57199	0.771266	5499.78
Not annotated; RT 24.93; 818.6->184.1	1.02514	2.12763	0.536141	0.319306	0.158635	0.239259	0.132788	0.0685071
Not annotated; RT 24.94; 752.5->611.5	0.974744	0.776604	1.77311	0.0506867	0.187655	0.186191	0.635415	0.0748252
Not annotated; RT 24.97; 814.6->184.1	0.975029	1.03895	1.2251	0.538916	0.164361	0.250798	0.39213	0.321363
Not annotated; RT 24.98; 774.6->633.6	0.944321	1.09258	1.04723	0.0562034	0.369153	0.575759	0.542474	0.127369
Not annotated; RT 24.98; 830.6->184.1	1.03152	1.69006	0.644417	0.47646	0.0742397	0.38568	0.162356	0.056784
Not annotated; RT 24.99; 774.6->184.1	1.14093	1.10133	0.786245	0.472234	0.900106	1.42774	0.834289	0.362166
Not annotated; RT 24.99; 806.6->184.1	1.01447	1.1597	1.0893	0.509846	0.174247	0.169187	0.254444	0.115534
Not annotated; RT 25.03; 816.6->184.1	1.01546	1.85797	1.08479	0.325996	0.203708	0.232191	0.234825	0.0756533
Not annotated; RT 25.07; 810.6->184.1	1.00715	1.62718	0.842196	0.102409	0.0286109	0.0739593	0.0479058	0.164981
Not annotated; RT 25.07; 812.6->184.1	1.01666	1.69017	0.839758	0.300895	0.0629143	0.0882204	0.0814484	0.0344066
Not annotated; RT 25.09; 794.6->184.1	1.05225	2386.16	0.577726	0.503446	0.497062	7488.03	0.232947	0.191558
Not annotated; RT 25.11; 826.6->184.1	1.01361	2.94072	0.297413	0.473825	0.148266	0.357527	0.0751411	0.182502
Not annotated; RT 25.12; 728.5->587.5	0.933739	1.69006	0.976674	0.524998	0.194732	0.298148	0.427352	0.385749
Not annotated; RT 25.13; 706.5->184.1	1.00929	1.21585	0.550129	0.782102	0.0473846	0.210232	0.0596814	0.0747828
Not annotated; RT 25.13; 770.6->184.1	0	62791.5	1929	18319.5	0	66351.9	6100.03	19385.3
Not annotated; RT 25.13; 790.6->184.1	0.983376	0.603317	0.605879	0.43355	0.387505	0.463448	0.316672	0.277756
Not annotated; RT 25.13; 836.6->184.1	0.433534	3399.53	0.840412	2906.15	0.791099	3633.73	1.10838	3802.84
Not annotated; RT 25.14; 776.5->635.5	0.922317	1.00692	1.56526	0.0425506	0.120376	0.239655	0.234436	0.0903658
Not annotated; RT 25.19; 758.6->184.1	0.999555	1.98274	0.220778	0.181236	0.0292484	0.0895851	0.0181011	0.0191853
Not annotated; RT 25.21; 720.6->579.6	1.00793	1.84999	0.144628	0.114633	0.294067	0.492531	0.188511	0.22143
Not annotated; RT 25.21; 730.5->184.1	1.00547	1.91906	0.284699	0.146247	0.148159	0.199372	0.1366	0.0947057
Not annotated; RT 25.21; 802.6->184.1	1.04874	2.31396	0.529397	0.126357	0.263907	0.291888	0.100449	0.0720938
Not annotated; RT 25.21; 804.6->184.1	1.02791	1.58499	0.697813	0.204086	0.133804	0.208922	0.156176	0.0723692
Not annotated; RT 25.23; 800.6->184.1	1.00036	1.17697	0.827632	0.369971	0.0936146	0.153914	0.218056	0.108688
Not annotated; RT 25.23; 820.6->184.1	0.285714	9376.71	1.19018	2760.39	0.755929	15101	1.40951	3620.42
Not annotated; RT 25.25; 746.6->184.1	0.986608	1.90847	0.294718	0.272412	0.610801	1.57664	0.326946	0.25359
Not annotated; RT 25.27; 762.6->184.1	0.571429	0.623889	307082	0.173848	0.9759	1.41392	494939	0.366727
Not annotated; RT 25.27; 780.6->184.1	1.00521	2.37527	0.06385	0.0757284	0.0410881	0.154252	0.0246495	0.010542
Not annotated; RT 25.29; 798.6->184.1	0.993246	1.36718	0.919249	0.472166	0.0190384	0.0529555	0.0539639	0.0281729
Not annotated; RT 25.35; 812.6->184.1	0.854247	1.14219	3.59531	0.448072	0.899231	1.48676	7.86367	0.603954
Not annotated; RT 25.41; 796.6->184.1	0.726512	17614.7	0.576683	0.197525	0.762047	37005.9	1.01509	0.256943
Not annotated; RT 25.43; 748.6->184.1	0.99848	1.76743	0.440675	0.610964	0.0359615	0.118081	0.0387849	0.0413257
Not annotated; RT 25.45; 754.5->613.5	1.01298	2.10107	0.697431	0.154109	0.312176	0.529641	0.42288	0.155077
Not annotated; RT 25.46; 776.5->635.5	1.01403	3.10377	0.74373	0.131355	0.269665	1.01201	0.360347	0.277796
Not annotated; RT 25.47; 732.5->184.1	0.991281	1.15684	0.794534	0.918273	0.0494649	0.138906	0.159866	0.150261
Not annotated; RT 25.47; 806.6->184.1	0.975399	1.85009	0.440113	0.526259	0.116046	0.473581	0.110634	0.153183
Not annotated; RT 25.49; 756.6->184.1	1.01422	2.45651	0.0314745	0.0257755	0.0612268	0.144575	0.0140945	0.0115555
Not annotated; RT 25.49; 768.6->184.1	1.00745	2.40171	0.166902	0.0848654	0.0256791	0.141259	0.0156005	0.0189449
Not annotated; RT 25.49; 784.6->184.1	1.00492	1.80906	0.518207	0.345848	0.0374555	0.0863222	0.0333002	0.0276429
Not annotated; RT 25.51; 728.5->587.5	0.991832	1.26813	1.32785	0.228522	0.165289	0.324697	0.236568	0.128204
Not annotated; RT 25.51; 734.6->184.1	1.01646	2.23969	0.31473	0.162265	0.109557	0.0911922	0.024907	0.0232269
Not annotated; RT 25.51; 750.5->609.5	0.953015	1.64567	0.620717	0.116598	0.20967	0.415913	0.174045	0.136013
Not annotated; RT 25.53; 744.6->603.6	1.00802	2.6565	0.111805	0.042703	0.0615067	0.255845	0.0402493	0.0284796
Not annotated; RT 25.53; 772.6->184.1	0.720144	1.11577	0.327346	0.24732	0.493936	0.968144	0.277733	0.305309
Not annotated; RT 25.53; 792.6->184.1	1.01354	1.88006	0.545917	0.477217	0.0528515	0.21974	0.0827321	0.0805848
Not annotated; RT 25.53; 800.6->184.1	0.735436	1.08579	1.49552	1.0477	0.795775	1.325	1.32063	1.80075
Not annotated; RT 25.55; 730.5->589.5	0.946289	0.883567	1.33363	0	0.255317	0.684779	1.20402	0
Not annotated; RT 25.57; 780.6->184.1	1.01494	2.22785	0.184476	0.165552	0.0689349	0.178753	0.0511935	0.040513
Not annotated; RT 25.57; 786.6->184.1	1.00686	1.40822	0.983535	0.387454	0.0447644	0.0622192	0.0473669	0.0219454
Not annotated; RT 25.57; 790.6->184.1	0.998073	1.46622	1.16221	0.467826	0.0763645	0.303118	0.182498	0.0984813
Not annotated; RT 25.57; 830.6->184.1	1.03291	2.40607	0.325667	0.0828943	0.0549445	0.608406	0.182125	0.0811337
Not annotated; RT 25.61; 788.6->184.1	1.0052	1.43515	1.00989	0.389963	0.0326613	0.0822954	0.0475907	0.0276302
Not annotated; RT 25.61; 836.6->184.1	0.714286	11803	1.403	4.55498	0.95119	37317.7	1.88871	11.9435
Not annotated; RT 25.62; 746.6->184.1	0.987644	1.71587	0.481818	0.144387	0.0183885	0.120177	0.0452114	0.0217973
Not annotated; RT 25.63; 782.6->184.1	0.995085	2.02549	0.154317	0.307076	0.0481358	0.0916553	0.0279661	0.0445157
Not annotated; RT 25.63; 838.6->184.1	0.996669	0.925254	1.30693	1.17813	0.404635	0.315027	0.186176	0.490963
Not annotated; RT 25.66; 704.5->184.1	0.972952	1.10256	0.758655	0.596707	0.632507	0.345091	0.847591	0.565052
Not annotated; RT 25.67; 794.6->653.6	1.01351	3.27305	0.467572	0	0.290237	1.15298	0.326901	0
Not annotated; RT 25.69; 770.6->629.6	0.971375	1.95562	0.120315	0.133169	0.0912888	0.283492	0.0436091	0.0621403
Not annotated; RT 25.69; 814.6->184.1	0.414483	4860.7	0.298092	2948.56	0.775663	7824.67	0.326391	6213.74
Not annotated; RT 25.72; 720.5->184.1	1.14509	1.89474	0.287836	0.321359	0.691987	2.00628	0.233101	0.129223
Not annotated; RT 25.72; 758.6->184.1	1.01309	1.84071	0.518553	0.384029	0.0579226	0.17132	0.0910668	0.0641848
Not annotated; RT 25.73; 812.6->184.1	0.571429	1.23279	0.394356	0	0.9759	1.30456	0.849851	0
Not annotated; RT 25.74; 774.6->184.1	0.993655	1.3538	1.13187	0.305201	0.0291003	0.103325	0.0388439	0.0284607
Not annotated; RT 25.75; 832.6->184.1	0.967821	1.29682	0.613966	0.433699	0.108394	0.325538	0.360684	0.155874
Not annotated; RT 25.77; 806.6->184.1	1.03117	1.98796	0.803553	0.317174	0.0455489	0.383319	0.189077	0.0949536
Not annotated; RT 25.78; 756.6->184.1	1.00173	2.4131	0.102498	0.0374461	0.102267	0.24229	0.0324379	0.0176936
Not annotated; RT 25.79; 778.5->637.5	0.862394	1.05556	0.664801	0.0948274	0.305066	0.224515	0.212223	0.180657
Not annotated; RT 25.8; 772.6->184.1	1.04852	1.76104	0.905263	0.380526	0.474682	1.08704	0.521931	0.181447
Not annotated; RT 25.81; 728.5->587.5	0.934244	0.798744	1.47586	0.167956	0.361282	0.213153	0.465667	0.229554
Not annotated; RT 25.81; 830.6->184.1	1.02265	1.72882	0.504175	0.46521	0.0800517	0.255303	0.13878	0.118785
Not annotated; RT 25.82; 423.3->423.3	1.09088	0.64886	1.08008	1.04634	0.243942	0.13082	0.16191	0.445866
Not annotated; RT 25.83; 746.6->605.6	0.944497	1.77933	0.134529	0.10477	0.173848	0.328929	0.0850754	0.0631409
Not annotated; RT 25.83; 844.7->184.1	1.01307	1.40254	0.508813	0.456756	0.0600321	0.088814	0.0663671	0.0558104
Not annotated; RT 25.84; 794.6->184.1	1.00316	1.32187	0.688065	0.764941	0.0684718	0.0783339	0.0677489	0.06183
Not annotated; RT 25.86; 790.6->184.1	0.428571	10393.9	3275.5	1.4038	0.786796	14704.5	6823.31	3.10822
Not annotated; RT 25.9; 788.6->184.1	1.00279	0.952066	1.31576	0.597989	0.578268	0.659522	0.374406	0.247402
Not annotated; RT 25.92; 784.6->184.1	1.00725	1.962	0.406383	0.337826	0.110861	0.294714	0.125377	0.0564218
Not annotated; RT 25.93; 764.5->623.5	1.0954	0.435228	5.01863	0	0.770723	0.54588	11.3516	0
Not annotated; RT 25.96; 782.6->184.1	1.00779	2.0236	0.196064	0.302766	0.0680422	0.0947247	0.026308	0.044183
Not annotated; RT 25.98; 798.6->184.1	1.01728	1.94755	0.649819	0.483433	0.100767	0.185853	0.104827	0.108213
Not annotated; RT 26.02; 762.6->184.1	1.00604	1.19186	0.522056	1.31512	0.137896	0.219002	0.157353	0.188603
Not annotated; RT 26.02; 766.5->184.1	1.06729	1.25131	0.495088	0.0533732	0.366421	0.979187	0.318435	0.145008
Not annotated; RT 26.02; 830.6->184.1	1.02373	2.36545	0.3053	0.523064	0.0881293	0.426816	0.166834	0.174197
Not annotated; RT 26.03; 796.6->655.6	1.03409	4.08928	1.30662	0.104294	0.169939	1.57294	0.826877	0.197829
Not annotated; RT 26.04; 758.6->184.1	1.00096	1.928	0.451004	0.306968	0.052062	0.147025	0.0585675	0.0351133
Not annotated; RT 26.04; 814.6->184.1	1.00467	1.12461	1.11596	0.688439	0.0386234	0.128933	0.0673674	0.046172
Not annotated; RT 26.05; 702.5->561.5	1.0525	1.8275	0.641933	0.2526	0.332731	0.42536	0.46941	0.261554
Not annotated; RT 26.06; 816.6->184.1	1.00629	1.16965	1.82643	0.285676	0.022572	0.289847	0.584113	0.139141
Not annotated; RT 26.06; 820.6->184.1	1.01507	1.15695	0.964317	0.854384	0.101941	0.115712	0.10018	0.0787521
Not annotated; RT 26.07; 752.5->611.5	1.01218	1.25614	1.31639	0.354326	0.106566	0.299099	0.250649	0.156008
Not annotated; RT 26.08; 744.6->184.1	1.0064	2.31959	0.226535	0.117807	0.0390272	0.147641	0.0149813	0.0120473
Not annotated; RT 26.08; 796.6->184.1	0.995855	2.08741	0.32215	0.238995	0.0552378	0.114467	0.0172723	0.0320983
Not annotated; RT 26.08; 838.6->184.1	0.99877	1.84363	0.335819	0.622152	0.0466829	0.0922175	0.050725	0.0738368
Not annotated; RT 26.09; 429.4->85.05	0.990217	1.68617	0.790258	0.276051	0.159374	0.517717	0.177214	0.113249
Not annotated; RT 26.1; 760.6->184.1	1.0048	1.4312	1.00351	0.530003	0.0593208	0.132758	0.115075	0.0781476
Not annotated; RT 26.1; 772.6->184.1	0.98959	2.00571	0.423442	0.170679	0.0888836	0.234992	0.0538582	0.0244169
Not annotated; RT 26.1; 812.6->184.1	1.00679	0.977832	1.21471	0.732023	0.0311787	0.0515783	0.0614054	0.0381789
Not annotated; RT 26.12; 836.6->184.1	1.00742	1.88991	0.298108	0.56584	0.0448696	0.108446	0.010879	0.0219547
Not annotated; RT 26.12; 848.6->184.1	1.0167	0.628477	1.12147	1.25298	0.0563477	0.150234	0.235441	0.258228
Not annotated; RT 26.15; 728.5->587.5	1.13122	1.05926	3.03347	0.0244061	0.671906	0.751915	1.80361	0.0771788
Not annotated; RT 26.24; 818.6->184.1	1.00108	1.16565	1.14114	0.175456	0.0693489	0.112965	0.101348	0.0404303
Not annotated; RT 26.24; 826.6->184.1	1.01789	0.669494	0.521021	2.14359	0.218	0.143954	0.164786	0.407243
Not annotated; RT 26.28; 748.6->184.1	0.718737	0.249402	0.915279	1.27539	0.758643	0.530529	0.809201	1.82098
Not annotated; RT 26.28; 808.6->184.1	0.999233	1.87538	0.570754	0.468338	0.138076	0.320237	0.138501	0.0773885
Not annotated; RT 26.3; 732.5->184.1	1.00407	2.38574	0.050468	0.0835546	0.135103	0.195463	0.0282482	0.0350228
Not annotated; RT 26.3; 802.6->184.1	1.00073	0.756679	1.1575	1.2528	0.149336	0.0680968	0.145823	0.210247
Not annotated; RT 26.33; 772.6->631.6	1.02506	2.591	0.0596796	0	0.235781	0.4337	0.154701	0
Not annotated; RT 26.34; 762.6->184.1	1.00324	0.895212	0.97952	1.0248	0.0462802	0.134863	0.118206	0.132721
Not annotated; RT 26.34; 800.6->184.1	1.00421	0.565157	1.1389	1.26362	0.04248	0.0499361	0.0635428	0.0532335
Not annotated; RT 26.35; 756.6->615.6	0.998594	1.112	1.65473	0.370888	0.376035	0.479476	0.935895	0.271937
Not annotated; RT 26.35; 778.5->637.5	0.993242	0.936131	1.41445	0.221806	0.140485	0.42985	0.364139	0.167669
Not annotated; RT 26.36; 728.5->587.5	1.00005	1.82281	0.516834	0	0.435503	0.89535	0.450555	0
Not annotated; RT 26.36; 784.6->184.1	1.01418	1.85463	0.478392	0.299944	0.139045	0.314912	0.0811827	0.0727883
Not annotated; RT 26.36; 798.6->184.1	0.91904	1.75483	0.450937	0.393445	0.207369	0.0978871	0.0653358	0.486761
Not annotated; RT 26.36; 804.6->184.1	1.06065	1.41341	0.863516	0.756225	0.270558	0.496355	0.271162	0.195549
Not annotated; RT 26.4; 770.6->184.1	0.996561	2.33492	0.262393	0.225071	0.0576132	0.102047	0.0380441	0.0565153
Not annotated; RT 26.4; 814.6->184.1	0.5744	1.01213	0.278216	8041.79	0.788905	1.42644	0.367042	25428.7
Not annotated; RT 26.42; 816.6->184.1	1.15146	2.52374	0.762529	0.37916	0.696314	1.89528	0.467606	0.210832
Not annotated; RT 26.47; 794.6->653.6	1.01481	2.14033	0.319637	0.169731	0.158204	0.404503	0.197071	0.0766835
Not annotated; RT 26.48; 794.6->184.1	1.00581	2.10078	0.266522	0.216264	0.0590419	0.138316	0.014616	0.0214154
Not annotated; RT 26.5; 502.3->361.3	0.993105	1.91802	0.803872	0.050613	0.593546	0.564218	0.722806	0.117434
Not annotated; RT 26.5; 838.6->184.1	0	20827.2	22318.4	37376.9	0	7459.59	29100.5	60221.6
Not annotated; RT 26.56; 758.6->184.1	1.00482	2.37153	0.436983	0.362373	0.134558	0.32199	0.109487	0.0589301
Not annotated; RT 26.56; 760.6->184.1	0.996462	2.11856	0.272517	0.133648	0.0432984	0.109173	0.0140698	0.012108
Not annotated; RT 26.58; 774.6->184.1	0.986424	1.34312	0.497204	0.413127	0.105847	0.502146	0.339364	0.206344
Not annotated; RT 26.58; 826.6->184.1	1.0073	0.539171	1.1678	0.976949	0.0734867	0.104188	0.120562	0.164769
Not annotated; RT 26.61; 732.5->184.1	0.999487	2.18112	0.233838	0.251027	0.177992	0.470038	0.147232	0.0714086
Not annotated; RT 26.61; 734.6->184.1	1.00466	1.56169	0.37951	0.272903	0.173782	0.174742	0.141104	0.0816803
Not annotated; RT 26.66; 730.5->589.5	1.00718	1.42412	1.3071	0.249849	0.270988	0.206376	0.535467	0.135966
Not annotated; RT 26.66; 778.5->637.5	0.993555	0.336851	2.81162	0.0482645	0.0432272	0.0411134	0.187155	0.0175861
Not annotated; RT 26.66; 780.6->639.6	0.968203	0.689084	2.56733	0.3795	0.166991	0.282586	0.38809	0.135857
Not annotated; RT 26.69; 766.5->184.1	1.008	0.398402	3.55167	0.34021	0.651537	0.187753	1.47364	0.101858
Not annotated; RT 26.69; 770.6->184.1	1.00745	2.49905	0.150557	0.0521128	0.0435033	0.135081	0.0120517	0.0104341
Not annotated; RT 26.69; 786.6->184.1	0.996572	1.75907	0.62881	0.34301	0.025236	0.127534	0.0211354	0.0359636
Not annotated; RT 26.7; 802.6->184.1	0.571429	0.47967	12.7712	1.41385	0.9759	0.508773	33.6302	1.52508
Not annotated; RT 26.71; 784.6->184.1	1.02312	2.3482	0.29923	0.236825	0.0820012	0.281208	0.0853194	0.0595081
Not annotated; RT 26.73; 788.6->184.1	1.00108	0.824605	1.66805	0.70299	0.126458	0.315597	0.213366	0.0497631
Not annotated; RT 26.75; 790.6->184.1	1.00918	0.499515	2.5751	0.206539	0.0559661	0.130404	0.14839	0.0560507
Not annotated; RT 26.76; 792.6->184.1	1.01295	0.369805	2.50169	0.151813	0.0916594	0.165002	0.243167	0.0608451
Not annotated; RT 26.76; 804.6->184.1	0.969078	0.768767	1.14437	0.427055	0.295208	0.354883	0.929446	0.405952
Not annotated; RT 26.78; 814.6->184.1	1.00786	1.15887	0.931406	0.921857	0.0774352	0.124568	0.111941	0.0921408
Not annotated; RT 26.82; 756.6->615.6	1.01702	0.841975	1.57693	0.250136	0.286786	0.338974	0.321228	0.162875
Not annotated; RT 26.82; 812.6->184.1	1.00788	1.16706	0.890747	0.842913	0.0591325	0.0727521	0.0449151	0.0496061
Not annotated; RT 26.86; 748.6->607.6	0.939319	2.21198	0.998725	0.234759	0.278352	0.526361	0.345121	0.356624
Not annotated; RT 26.87; 798.6->184.1	0.571429	1.2705	0.392038	3309.38	0.786866	1.41937	0.283282	4290.23
Not annotated; RT 26.95; 734.6->184.1	1.00048	1.6803	0.536056	0.5825	0.0532244	0.320379	0.129901	0.176926
Not annotated; RT 26.95; 766.5->184.1	0.994345	0.0280912	3.2068	0.0242877	0.0509146	0.0129579	0.353822	0.0114127
Not annotated; RT 26.96; 724.5->583.5	0.997975	0	3.41269	0	0.38764	0	0.802431	0
Not annotated; RT 26.97; 774.6->184.1	1.01364	3.09591	2.98707	0.435383	0.984618	1.99241	4.75961	0.377243
Not annotated; RT 26.99; 768.6->184.1	1.0235	0.319636	2.78887	0.0367923	0.129095	0.11135	0.401164	0.0525856
Not annotated; RT 26.99; 786.6->184.1	0.994382	2.08465	0.232224	0.164886	0.0200152	0.128274	0.0106387	0.0137303
Not annotated; RT 26.99; 848.6->184.1	1.03471	1.77943	1.09801	0.48987	0.191563	0.423694	0.283703	0.126779
Not annotated; RT 27.02; 732.6->591.6	1.033	0.212083	1.98596	0.117219	0.516594	0.378473	0.761393	0.200141
Not annotated; RT 27.03; 790.6->184.1	0.431929	0.584941	3.06392	13.2322	0.789685	1.03612	8.18983	28.4958
Not annotated; RT 27.05; 792.6->184.1	1.02058	1.06551	1.26158	0.378062	0.822433	0.947628	1.13319	0.205213
Not annotated; RT 27.09; 838.6->184.1	1.00426	1.16912	0.498305	1.18014	0.0288121	0.045384	0.0240984	0.0499612
Not annotated; RT 27.11; 818.6->184.1	0.977372	0.574403	3.74088	0.54279	0.38911	0.113565	1.85218	0.440846
Not annotated; RT 27.12; 756.6->615.6	1.00184	0.227948	4.70909	0	0.284608	0.288569	1.97392	0
Not annotated; RT 27.13; 806.6->184.1	0.993667	1.83207	0.570494	0.208237	0.170879	0.329234	0.157153	0.122848
Not annotated; RT 27.21; 760.6->184.1	1.01235	1.65162	0.896808	0.408024	0.137137	0.159788	0.215571	0.0890484
Not annotated; RT 27.21; 812.6->184.1	0.998165	1.7297	0.533805	0.422265	0.0159138	0.0936277	0.02055	0.0238021
Not annotated; RT 27.22; 754.5->613.5	1.01125	1.68237	0.631301	0.0359576	0.342822	0.45061	0.468561	0.0791284
Not annotated; RT 27.23; 796.6->184.1	1.02118	2.59142	0.212347	0.202649	0.0943771	0.231364	0.042979	0.0396329
Not annotated; RT 27.23; 798.6->184.1	1.00357	1.72916	0.634471	0.193262	0.0585781	0.129125	0.08784	0.0237528
Not annotated; RT 27.23; 848.6->184.1	1.01485	1.96396	0.789404	0.604259	0.0388129	0.249025	0.259229	0.125996
Not annotated; RT 27.25; 744.6->184.1	1.03079	0.468279	3.55108	0.026128	0.113035	0.180377	0.603502	0.0449957
Not annotated; RT 27.25; 820.6->184.1	1.01611	1.09891	0.707462	0.710122	0.0437775	0.167793	0.109521	0.11484
Not annotated; RT 27.26; 780.6->639.6	1.01592	0.940463	1.46437	0.144733	0.0527747	0.105178	0.39385	0.0435384
Not annotated; RT 27.27; 718.5->577.5	0.865146	11.1634	2.3515	0	0.901465	34.7314	1.92189	0
Not annotated; RT 27.27; 832.6->184.1	0.995823	2.2452	0.446597	0.274281	0.154189	0.276973	0.116703	0.0543445
Not annotated; RT 27.29; 804.6->184.1	0.998903	0.240226	3.51061	0.121516	0.142599	0.128132	0.511219	0.066156
Not annotated; RT 27.3; 756.6->615.6	1.0023	0.283543	2.52668	0.0159361	0.223995	0.209398	0.770482	0.0503945
Not annotated; RT 27.31; 810.6->184.1	0.981462	1.3894	0.528509	0.843569	0.214345	0.275518	0.171806	0.157584
Not annotated; RT 27.35; 762.6->184.1	0.994935	2.21365	0.324785	0.233154	0.0645932	0.162197	0.0633706	0.0807716
Not annotated; RT 27.43; 774.6->184.1	1.00682	2.40522	0.325429	0.0925637	0.0389168	0.159642	0.0124733	0.0135591
Not annotated; RT 27.47; 780.6->184.1	1.01467	0.0354716	3.48671	0.0118075	0.153654	0.0346886	0.567653	0.0264917
Not annotated; RT 27.54; 730.5->184.1	0.987596	0.00625623	2.23978	0	0.169011	0.0197839	0.725384	0
Not annotated; RT 27.57; 756.6->615.6	0.998254	0.56551	1.63963	0.11582	0.156343	0.144163	0.329656	0.119104
Not annotated; RT 27.57; 816.6->184.1	0.564073	2.03126	0.841344	2593.72	0.786121	1.30628	0.477479	5389.93
Not annotated; RT 27.6; 746.6->184.1	1.0114	2.31423	0.240178	0.296095	0.0713373	0.233684	0.0664751	0.102938
Not annotated; RT 27.61; 800.6->184.1	0.998841	1.88648	0.773492	0.203572	0.0684254	0.128987	0.0461916	0.0225252
Not annotated; RT 27.61; 802.6->184.1	0.99203	0.736729	1.02395	1.1429	0.104843	0.118015	0.108736	0.170678
Not annotated; RT 27.65; 798.6->184.1	1.01412	2.34109	0.350618	0.16764	0.0757182	0.217793	0.0493394	0.0281143
Not annotated; RT 27.65; 848.6->184.1	1.0051	2.7666	0.0966467	0.150505	0.120059	0.203058	0.0228951	0.0349494
Not annotated; RT 27.71; 804.6->184.1	1.045	0.808555	2.1855	0.472349	0.061026	0.170522	0.314549	0.141921
Not annotated; RT 27.75; 780.6->639.6	1.01408	0.327301	2.15084	0.315739	0.17052	0.148521	0.296941	0.0994369
Not annotated; RT 27.75; 826.6->184.1	1.03371	2.52046	0.378337	0.197643	0.140362	0.325442	0.0799133	0.0559319
Not annotated; RT 27.76; 756.6->184.1	0.974864	0.076481	3.54189	0.104539	0.308002	0.0718251	0.882668	0.175371
Not annotated; RT 27.79; 810.6->184.1	1.03123	2.03938	0.679846	0.568343	0.138741	0.278009	0.182161	0.104483
Not annotated; RT 27.8; 768.6->184.1	1.0018	0.228211	1.46925	0.0777916	0.333238	0.308198	0.415323	0.165682
Not annotated; RT 27.82; 792.6->184.1	1.01914	0.100614	4.29964	0.124153	0.191194	0.113442	0.766559	0.155236
Not annotated; RT 27.84; 718.5->184.1	0.944296	0.0712074	1.50837	0.422218	0.108848	0.138057	0.359172	0.38752
Not annotated; RT 27.84; 780.6->184.1	1.00863	0.0337397	3.92102	0.00628951	0.211878	0.0585874	1.06526	0.0198892
Not annotated; RT 27.92; 772.6->184.1	1.00212	2.33958	0.194874	0.127644	0.0380866	0.183234	0.0500681	0.029534
Not annotated; RT 27.92; 790.6->184.1	0.935793	0.958725	0.43003	1.7718	0.195953	0.163185	0.173808	0.698218
Not annotated; RT 27.92; 804.6->184.1	0.970311	0.733371	2.62165	0.35081	0.818104	0.571425	2.07099	0.211016
Not annotated; RT 27.95; 744.6->603.6	0.947816	0.920294	1.46908	0.145265	0.796693	1.26359	0.472481	0.306378
Not annotated; RT 27.99; 756.6->615.6	0.981493	0.208085	2.05566	0.0896787	0.254304	0.277491	0.599609	0.143088
Not annotated; RT 28.04; 768.6->184.1	0.969107	0.253198	1.50768	0.299129	0.247213	0.323672	0.507022	0.414291
Not annotated; RT 28.1; 826.6->184.1	0.997871	2.01462	0.396366	0.320088	0.103079	0.277125	0.106718	0.0914555
Not annotated; RT 28.16; 788.6->184.1	1.01386	1.51756	0.729452	0.26953	0.291191	0.318626	0.584088	0.106897
Not annotated; RT 28.2; 718.5->184.1	1.00242	0.0301571	1.81037	0.062767	0.181687	0.0496733	0.355582	0.0680806
Not annotated; RT 28.22; 820.6->184.1	1.00746	2.09224	0.917058	0.29256	0.0771919	0.466708	0.284397	0.0906644
Not annotated; RT 28.24; 774.6->184.1	0.996509	1.46213	1.06723	0.275407	0.0586792	0.0662182	0.0757379	0.0242737
Not annotated; RT 28.24; 814.6->184.1	1.00481	2.44883	0.490565	0.213095	0.0355699	0.12853	0.307296	0.0332567
Not annotated; RT 28.24; 818.6->184.1	1.02482	0.172626	2.14723	0.0789245	0.15179	0.136966	0.343006	0.0830661
Not annotated; RT 28.26; 812.6->184.1	1.00866	1.32256	0.740646	0.419079	0.110247	0.309272	0.224802	0.119333
Not annotated; RT 28.28; 826.6->184.1	0.995865	1.77771	0.436725	0.367289	0.0839482	0.173499	0.0702321	0.106879
Not annotated; RT 28.32; 746.6->605.6	0.71464	2.28618	0.0390364	0.0614707	0.53685	1.04375	0.0901152	0.194387
Not annotated; RT 28.33; 782.6->641.6	1.01863	0.29191	1.95357	0.53792	0.0786011	0.115388	0.285837	0.0884105
Not annotated; RT 28.42; 772.6->631.6	1.06817	1.46852	1.05834	0.192215	0.522375	0.576818	0.60452	0.222056
Not annotated; RT 28.43; 780.6->639.6	1.01295	0.960559	1.60338	0.272244	0.104234	0.367176	0.269493	0.237634
Not annotated; RT 28.48; 746.6->184.1	0.973675	0.363924	1.71389	0.382128	0.27469	0.199111	0.418311	0.37114
Not annotated; RT 28.5; 800.6->184.1	1.02794	1.76645	1.26451	0.369922	0.134617	0.296826	0.157588	0.07385
Not annotated; RT 28.53; 744.6->184.1	0.997764	0.0286223	3.09289	0.0036016	0.144964	0.020328	0.311768	0.0113893
Not annotated; RT 28.54; 788.6->184.1	1.00122	1.83429	0.488539	0.330047	0.0245694	0.0727098	0.0218389	0.0164188
Not annotated; RT 28.58; 756.6->615.6	1.0259	1.1616	1.21268	0.0279963	0.347576	0.927312	1.52792	0.0885322
Not annotated; RT 28.6; 794.6->184.1	0.999254	0.104835	2.38615	0.162529	0.085805	0.0857035	0.388929	0.0924436
Not annotated; RT 28.6; 814.6->184.1	1.0015	1.34353	0.942809	0.517311	0.0288293	0.0663847	0.0291966	0.0240721
Not annotated; RT 28.62; 848.6->184.1	0.998696	1.13799	1.50128	0.212527	0.0485518	0.116962	0.165957	0.0339047
Not annotated; RT 28.66; 798.6->184.1	1.02308	1.3673	0.914807	0.322823	0.112026	0.261997	0.199589	0.126353
Not annotated; RT 28.7; 816.6->184.1	0.992231	1.22806	1.04301	0.647467	0.0425209	0.0555914	0.110899	0.0439485
Not annotated; RT 28.72; 792.6->184.1	1.03147	0.593977	0.918369	0.919579	0.0979286	0.331348	0.389995	0.662964
Not annotated; RT 28.81; 770.6->184.1	1.04141	0.146073	2.74035	0.0308087	0.328024	0.202528	0.782457	0.0974256
Not annotated; RT 28.82; 826.6->184.1	1.01489	1.81931	0.860264	0.374744	0.0771656	0.414806	0.172231	0.131892
Not annotated; RT 28.97; 800.6->184.1	1.00693	0.818534	1.63635	0.415113	0.0357062	0.137907	0.112631	0.0375311
Not annotated; RT 28; 800.6->184.1	1.0001	2.14639	0.26705	0.267125	0.0298738	0.133088	0.0159768	0.0301888
Not annotated; RT 29.03; 794.6->184.1	1.04846	0.239209	2.39911	0.0969999	0.102071	0.0878568	0.199536	0.0618353
Not annotated; RT 29.07; 802.6->184.1	0.999338	1.823	0.554509	0.231802	0.0755995	0.146145	0.0472466	0.0374454
Not annotated; RT 29.09; 804.6->184.1	1.01585	2.16211	0.597163	0.811687	0.184816	0.524738	0.233163	0.483242
Not annotated; RT 29.09; 814.6->184.1	1.00137	2.10192	0.195299	0.424072	0.0274814	0.13115	0.0195719	0.0254265
Not annotated; RT 29.23; 826.6->184.1	1.01232	2.01811	1.07958	0.168731	0.0360451	0.221995	0.132616	0.0405344
Not annotated; RT 29.27; 834.6->184.1	0.962235	1.48732	0.448292	0.674566	0.112798	0.202773	0.134521	0.278071
Not annotated; RT 29.31; 770.6->184.1	1.01053	0.0257867	3.0826	0	0.275134	0.0546525	0.678953	0
Not annotated; RT 29.31; 848.6->184.1	1.01929	1.11925	1.65691	0.568757	0.326607	0.536063	0.967921	0.20233
Not annotated; RT 29.53; 802.6->184.1	1.00357	1.72961	0.544407	0.548293	0.0200395	0.0934318	0.0234865	0.02577
Not annotated; RT 29.55; 804.6->184.1	0.996977	1.84745	0.681582	0.597044	0.0691386	0.157545	0.105175	0.0793832
Not annotated; RT 29.69; 826.6->184.1	1.00301	1.45555	1.03023	0.268623	0.130632	0.25266	0.189344	0.0688567
Not annotated; RT 29.71; 816.6->184.1	1.00176	1.56135	0.809359	0.235451	0.0150118	0.107364	0.0453283	0.0332397
Not annotated; RT 29.84; 800.6->184.1	1.00076	1.60587	1.00375	0.441397	0.0969865	0.423116	0.192169	0.154828
Not annotated; RT 3.29; 518.3->184.1	1.04358	0.30751	0.471901	1.09169	0.167887	0.181271	0.204917	0.47481
Not annotated; RT 3.57; 518.3->184.1	1.01941	0.209931	0.484826	1.99029	0.191036	0.0895058	0.288737	0.335548
Not annotated; RT 3.7; 552.4->184.1	1.0235	3.06444	0	0.285007	0.262838	0.805608	0	0.185741
Not annotated; RT 3.78; 339.3->339.3	0.991285	0.38402	0.945927	1.70402	0.0851571	0.0821344	0.160423	0.260407
Not annotated; RT 30.44; 816.6->184.1	0.994534	0.876304	0.433518	1.48049	0.137707	0.563853	0.269863	0.0946991
Not annotated; RT 30.48; 802.6->184.1	1.00866	0.71487	1.86051	0.442722	0.0785448	0.0591663	0.152863	0.0763238
Not annotated; RT 30.48; 804.6->184.1	0.984777	1.05229	1.20987	0.306192	0.10347	0.205873	0.406265	0.152733
Not annotated; RT 30.8; 818.6->184.1	0.999058	1.4581	0.470801	1.03223	0.0341772	0.166328	0.180563	0.125532
Not annotated; RT 30.91; 816.6->184.1	0.999037	1.44767	0.353215	0.956062	0.0139714	0.0720313	0.0134495	0.0451192
Not annotated; RT 31.59; 832.6->184.1	1.01024	1.2697	0.323237	1.18538	0.238066	0.568748	0.361442	0.51009
Not annotated; RT 31.65; 830.6->184.1	0.991775	1.55333	0.195965	1.29848	0.0568509	0.158254	0.0459951	0.131775
Not annotated; RT 32.3; 830.6->184.1	1.00605	1.28003	0.506035	0.978853	0.0930655	0.0928707	0.11105	0.154807
Not annotated; RT 32.91; 804.6->184.1	0.958925	2.22693	0.674555	0.743329	0.171598	0.517067	0.175591	0.343067
Not annotated; RT 32; 818.6->184.1	1.00794	1.75586	0.607337	0.533835	0.119385	0.352029	0.20377	0.126117
Not annotated; RT 33.15; 830.6->184.1	0.970662	1.4714	0.617604	0.428979	0.0978665	0.260653	0.204103	0.193453
Not annotated; RT 33.49; 830.6->184.1	0.976885	0.902008	1.42172	0.62195	0.200355	0.248248	0.22215	0.152512
Not annotated; RT 33.83; 844.7->184.1	1.00242	1.02268	0.269279	1.50819	0.0751218	0.196838	0.0903164	0.467102
Not annotated; RT 4.89; 371.3->85.05	0.994197	1.49689	0.738508	0.76093	0.13284	0.254064	0.164275	0.179263
Not annotated; RT 5.82; 480.3->184.1	0.714286	0.492832	0	1.93616	0.95119	0.766993	0	2.81324
Not annotated; RT 5.86; 225.2->225.2	0.999222	0.760238	1.64067	0.925271	0.0874959	0.157112	0.36605	0.118488
Not annotated; RT 6.49; 480.3->184.1	1.03134	0.766501	0	1.34869	0.226893	0.656546	0	0.910523
Not annotated; RT 7.66; 494.3->184.1	1.01045	1.52726	0.121521	1.03197	0.102799	0.234563	0.0493038	0.1338
Not annotated; RT 8.1; 518.3->184.1	1.00914	1.882	0.14631	0.489575	0.378753	0.483055	0.203793	0.273845
Not annotated; RT 8.47; 496.3->184.1	1.00884	0.923873	1.37535	1.25793	0.175093	0.252564	0.356687	0.372552
Not annotated; RT 8.53; 522.4->184.1	0.86044	0.6098	4.25306	0.607444	0.900388	0.987955	6.49574	0.679951
Not annotated; RT 8.55; 253.1->253.1	1.00959	0.230579	2.19025	0.530505	0.0143716	0.0191068	0.197375	0.0283179
Not annotated; RT 8.59; 546.4->184.1	0.995852	10.2174	0.521844	1.24264	0.820181	19.6648	0.939983	0.671217
Not annotated; RT 8.63; 339.3->339.3	1.01681	0.662934	0.64695	1.27009	0.114155	0.297607	0.139525	0.275692
Not annotated; RT 8.67; 494.3->184.1	1.01298	1.96898	0.197348	0.885957	0.0411405	0.305718	0.0431821	0.138153
Not annotated; RT 8.67; 518.3->184.1	1.11358	2.8008	0.0807386	0.506942	0.908453	0.952553	0.215231	0.899078
Not annotated; RT 8; 496.3->184.1	1.0042	0.963386	0.125036	1.30105	0.17954	0.414594	0.11054	0.513781
Not annotated; RT 9.17; 496.3->184.1	1.00782	0.898171	0.487093	1.16059	0.134191	0.0771844	0.178508	0.0924416
Not annotated; RT 9.25; 546.4->184.1	0.992455	0.70091	0.322763	1.68458	0.577835	0.381234	0.26169	0.692553
Not annotated; RT 9.27; 522.4->184.1	0.285714	3936.14	1.39565	16588.6	0.755929	12438.9	3.26158	21362.8
Not annotated; RT 9.41; 480.3->339.3	0.603273	2.04069	0.00249045	45.137	0.604647	1.10282	0.00787551	108.508
Not annotated; RT 9.61; 706.5->184.1	1.07141	0.728382	0.0684185	0.584759	0.268285	0.363031	0.050096	0.186336
Not annotated; RT 9.62; 572.4->184.1	1.09557	1.50666	0.183634	0.701162	0.32245	0.652727	0.269025	0.37139
Not annotated; RT 9.71; 478.3->337.3	0.842049	174.935	0	0	0.897824	229.289	0	0
Not annotated; RT 9.78; 280.9->280.9	0.991769	0.340346	1.52858	0.74805	0.0403977	0.0566486	0.175782	0.0540747
Not annotated; RT 9.82; 305.05->305.05	1.01002	0.153466	1.38126	1.14174	0.0564905	0.0253705	0.073183	0.0617229
Not annotated; RT 9.84; 409.4->409.4	0.999323	0.0865913	2.26588	0.569156	0.0616601	0.0162724	0.177459	0.0408679
Not annotated; RT 9.84; 548.4->184.1	0.714286	0.770894	454.66	2.3924	0.759325	0.754808	624.52	2.8319
Not annotated; RT 9.86; 329.2->329.2	1.0172	0.0886421	2.01648	0.453404	0.0541479	0.0289389	0.177643	0.0472898
Not annotated; RT 9.88; 365.3->365.3	0.967889	0.318579	2.243	0.706893	0.117025	0.12665	0.517482	0.257421
Not annotated; RT 9.92; 339.3->339.3	0.972002	0.375672	1.97364	1.18472	0.149762	0.0779945	0.29827	0.226727
Not annotated; RT 9.96; 508.3->184.1	0.978878	1.37046	0.173809	1.2262	0.16824	0.359202	0.0897894	0.333567
